# Supplementary material for: HDL Isolated by Immunoaffinity, Ultracentrifugation, or Precipitation is Compositionally and Functionally Distinct
Source: J Lipid Res. 2022 Oct 29;63(12):100307. doi: 10.1016/j.jlr.2022.100307 (PMC9720336; doi:10.1016/j.jlr.2022.100307)
Supplement: Supplemental data [file mmc2.xlsx]

## Sheet: 1_Data info and Legend
	Sheet name	Data description
	2_Shotgun_Detection	Shotgun detection data. MaxQuant software (version 2.0.1.0) was used to search raw data against the human proteome (Uniprot, 20371 entries). The criteria for protein detection and quantification included at least two peptides and one unique peptide, with methionine oxidation and protein N-terminal acetylation selected as variable modifications and cysteine carbamidomethylation as fixed modificati…
	3_DIA_raw data_areas	Data-independet acquistion (DIA) derived data from proteins and peptides that achieved coefficients of variation lower than 15% in the pooled quality control were considered for quantification in Skyline Software. For each protein, quantification was performed by summing up the areas of 2 to 6 most intense peptides.
	4_DIA_data_normalized	Normalization was performed by dividing the raw data area by the theoretical number of tryptic peptides
	5_DIA_data_%_of total area	Overall sum of the analyzed 51 proteins was build and the percent contribution of each protein calculated.
	Legend	IA, immunaffinity; UC, ultracentrifugation; DS, dextran-sulphate

## Sheet: 2_Shotgun_Detection
		Nr.		A01	A13	A25	A02	A14	A26	A03	A15	A27	A04	A16	A28	A05	A17	A29	A06	A18	A30
		name		IA P1-3	IA P4-6	IA P24	UC 21-23	UC 24-26	UC P24	DS 17-19	DS 20-22	DS P24	IA P1-3 FR2	IA P4-6 FR2	IA P24 FR2	UC 21-23 FR2	UC 24-26 FR2	UC P24 FR2	DS 17-19 FR2	DS 20-22 FR2	DS P24 FR2
		#serum		Pool-1	Pool-2	Pool-3	Pool-1	Pool-2	Pool-3	Pool-1	Pool-2	Pool-3	Pool-1	Pool-2	Pool-3	Pool-1	Pool-2	Pool-3	Pool-1	Pool-2	Pool-3
		type		IA-HDL	IA-HDL	IA-HDL	UC-HDL	UC-HDL	UC-HDL	DS-HDL	DS-HDL	DS-HDL	IA-HDL2/3	IA-HDL2/3	IA-HDL2/3	UC-HDL2/3	IA-HDL2/3	IA-HDL2/3	DS-HDL2/3	DS-HDL2/3	DS-HDL2/3
Protein IDs	Protein names	Gene names	Quantified	Identified Protein Groups
P02647	Apolipoprotein A-I;Proapolipoprotein A-I;Truncated apolipoprotein A-I	APOA1	X	X	X	X	X	X	X	X	X	X	X	X	X	X	X	X	X	X	X
P02652	Apolipoprotein A-II;Proapolipoprotein A-II;Truncated apolipoprotein A-II	APOA2	X	X	X	X	X	X	X	X	X	X	X	X	X	X	X	X	X	X	X
P02656	Apolipoprotein C-III	APOC3	X	X	X	X	X	X	X	X	X	X	X	X	X	X	X	X	X	X	X
P02654	Apolipoprotein C-I;Truncated apolipoprotein C-I	APOC1	X	X	X	X	X	X	X	X	X	X	X	X	X	X	X	X	X	X	X
P10909	Clusterin;Clusterin beta chain;Clusterin alpha chain	CLU	X	X	X	X	X	X	X	X	X	X	X	X	X	X	X	X	X	X	X
P01834	Ig kappa chain C region	IGKC	X	X	X	X	X	X	X	X	X	X	X	X	X	X	X	X	X	X	X
P02768	Serum albumin	ALB	X	X	X	X	X	X	X	X	X	X	X	X	X	X	X	X	X	X	X
P02655	Apolipoprotein C-II;Proapolipoprotein C-II	APOC2	X	X	X	X	X	X	X	X	X	X	X	X	X	X	X	X	X	X	X
P01861	Ig gamma-4 chain C region	IGHG4		X	X	X	X		X	X		X	X	X	X	X		X		X	X
P05090	Apolipoprotein D	APOD	X	X	X	X	X	X	X	X	X	X	X	X	X	X	X	X	X	X	X
P27169	Serum paraoxonase/arylesterase 1	PON1	X	X	X	X	X	X	X	X	X	X	X	X	X	X	X	X	X	X	X
P35542	Serum amyloid A-4 protein	SAA4	X	X	X	X	X	X	X	X	X	X	X	X	X	X	X	X	X	X	X
P01871	Ig mu chain C region	IGHM		X	X	X	X	X	X	X	X	X	X	X	X		X	X	X	X	X
P02746	Complement C1q subcomponent subunit B	C1QB	X	X	X	X					X	X	X	X	X		X
P09871	Complement C1s subcomponent;Complement C1s subcomponent heavy chain;Complement C1s subcomponent light chain	C1S	X	X	X	X	X	X	X	X	X	X	X	X	X	X	X		X	X	X
P02649	Apolipoprotein E	APOE	X	X	X	X	X	X	X	X	X	X	X	X	X	X	X	X	X	X	X
P0DOY3;P0DOY2;P0CF74;A0M8Q6	Ig lambda-6 chain C region	IGLC6		X	X	X	X	X	X	X	X	X	X	X	X	X	X	X	X	X	X
P00734	Prothrombin	F2	X	X	X	X	X	X	X	X	X	X	X	X	X	X	X	X	X	X	X
P06727	Apolipoprotein A-IV	APOA4	X	X	X	X	X	X	X	X	X	X	X	X	X	X	X	X	X	X	X
P01859	Ig gamma-2 chain C region	IGHG2		X	X	X	X	X	X	X	X	X	X	X	X	X	X	X	X	X	X
P02745	Complement C1q subcomponent subunit A	C1QA	X	X	X	X					X		X	X	X
P02747	Complement C1q subcomponent subunit C	C1QC	X	X	X	X				X	X		X	X	X				X
P02751	Fibronectin;Anastellin;Ugl-Y1;Ugl-Y2;Ugl-Y3	FN1	X	X	X	X	X	X	X	X	X	X	X	X	X	X	X		X	X	X
P04004	Vitronectin;Vitronectin V65 subunit;Vitronectin V10 subunit;Somatomedin-B	VTN	X	X	X	X	X	X	X	X	X	X	X	X	X	X	X	X	X	X	X
P04114	Apolipoprotein B-100;Apolipoprotein B-48	APOB	X	X	X	X	X	X	X	X	X	X	X	X	X	X	X	X	X	X	X
O95445	Apolipoprotein M	APOM	X	X	X	X	X	X	X	X	X	X	X	X	X	X	X	X	X	X	X
O14791	Apolipoprotein L1	APOL1	X	X	X	X	X	X	X	X	X	X	X	X	X	X	X	X	X	X	X
P01857	Ig gamma-1 chain C region	IGHG1	X	X	X	X	X	X	X	X	X	X	X	X	X	X	X	X	X	X	X
P00739	Haptoglobin-related protein	HPR	X	X	X	X	X	X	X	X	X	X	X	X	X	X	X	X	X	X	X
P00736;Q9NZP8	Complement C1r subcomponent;Complement C1r subcomponent heavy chain;Complement C1r subcomponent light chain	C1R	X	X	X	X	X	X		X	X	X	X	X	X		X		X	X	X
P01876	Ig alpha-1 chain C region	IGHA1		X	X	X	X	X	X	X	X	X	X	X	X	X	X	X	X	X	X
P01619	Immunoglobulin kappa variable 3-20	IGKV3-20		X	X	X						X	X	X	X
P01024	Complement C3	C3	X	X	X	X	X	X	X	X	X	X	X	X	X	X	X	X	X	X	X
P02743	Serum amyloid P-component;Serum amyloid P-component(1-203)	APCS	X	X	X	X				X	X		X	X	X
P01009	Alpha-1-antitrypsin;Short peptide from AAT	SERPINA1	X	X	X	X	X	X	X	X	X	X	X	X	X	X	X	X	X	X	X
P01591	Immunoglobulin J chain	IGJ		X	X	X		X		X	X	X	X	X	X				X	X
P02776	Platelet factor 4;Platelet factor 4, short form	PF4		X	X	X	X	X	X		X		X	X	X	X	X	X	X
O43866	CD5 antigen-like	CD5L	X	X	X	X		X	X	X	X	X	X	X	X				X	X
P01008	Antithrombin-III	SERPINC1		X	X	X	X	X	X	X	X	X	X	X	X				X	X	X
P01860	Ig gamma-3 chain C region	IGHG3		X	X	X	X	X	X	X	X	X	X	X	X	X	X	X	X	X	X
P55058	Phospholipid transfer protein	PLTP	X	X	X	X	X	X	X	X	X	X	X	X	X	X	X	X	X	X	X
P04196	Histidine-rich glycoprotein	HRG		X	X	X	X	X		X	X	X	X	X	X				X	X	X
Q13790	Apolipoprotein F	APOF	X	X	X	X	X	X	X	X	X	X	X	X	X	X	X	X	X	X	X
B9A064;P0CG04	Immunoglobulin lambda-like polypeptide 5;Ig lambda-1 chain C regions	IGLL5;IGLC1		X	X	X	X				X	X	X	X	X					X	X
P00738	Haptoglobin;Haptoglobin alpha chain;Haptoglobin beta chain	HP	X	X	X	X	X	X	X	X	X	X	X	X	X	X	X	X	X	X	X
P02766	Transthyretin	TTR	X	X	X	X	X	X	X	X	X	X	X	X	X	X	X	X	X	X	X
P06331;P0DP08;P0DP06;A0A0C4DH41;P01825;P01824;A0A075B6R2;P0DP07;A0A087WSY4	Ig heavy chain V-II region ARH-77;Ig heavy chain V-II region NEWM;Ig heavy chain V-II region WAH	IGHV4-61		X	X	X							X	X	X
P80108	Phosphatidylinositol-glycan-specific phospholipase D	GPLD1		X	X	X	X	X	X	X	X	X	X	X	X	X	X	X	X	X	X
Q9Y6R7	IgGFc-binding protein	FCGBP		X	X	X							X	X	X
Q14624	Inter-alpha-trypsin inhibitor heavy chain H4;70 kDa inter-alpha-trypsin inhibitor heavy chain H4;35 kDa inter-alpha-trypsin inhibitor heavy chain H4	ITIH4	X	X	X	X	X	X	X	X	X	X	X	X	X	X	X	X	X	X	X
P55056	Apolipoprotein C-IV	APOC4	X	X	X	X	X	X	X	X	X	X	X	X	X	X	X	X	X	X	X
P04003	C4b-binding protein alpha chain	C4BPA	X	X	X	X		X		X	X	X	X	X	X		X		X	X	X
P19652	Alpha-1-acid glycoprotein 2	ORM2		X	X	X	X	X	X				X	X	X	X	X	X
Q8WZ42	Titin	TTN		X						X	X	X	X		X				X	X	X
A0A0C4DH68;A0A075B6R9	mmunoglobulin kappa variable 2-24	IGKV2-24		X	X	X								X	X
P02765	Alpha-2-HS-glycoprotein;Alpha-2-HS-glycoprotein chain A;Alpha-2-HS-glycoprotein chain B	AHSG	X	X	X	X	X	X	X	X	X	X	X	X	X	X	X	X	X	X	X
P06312	Ig kappa chain V-IV region	IGKV4-1		X	X	X							X	X	X
P01023	Alpha-2-macroglobulin	A2M	X	X	X	X	X	X	X	X	X	X	X	X	X	X	X		X	X	X
P08519	Apolipoprotein(a)	LPA	X	X	X	X	X	X	X				X	X	X	X	X	X
Q15166	Serum paraoxonase/lactonase 3	PON3		X	X	X	X	X	X	X	X	X	X	X	X	X	X	X	X	X	X
P02775	Platelet basic protein;Connective tissue-activating peptide III;TC-2;Connective tissue-activating peptide III(1-81);Beta-thromboglobulin;Neutrophil-activating peptide 2(74);Neutrophil-activating peptide 2(73);Neutrophil-activating peptide 2;TC-1;Neutrophil-activating peptide 2(1-66);Neutrophil-activating peptide 2(1-63)	PPBP	X	X	X	X	X	X	X	X	X	X	X	X	X				X
P01042	Kininogen-1;Kininogen-1 heavy chain;T-kinin;Bradykinin;Lysyl-bradykinin;Kininogen-1 light chain;Low molecular weight growth-promoting factor	KNG1		X	X	X	X	X	X	X	X	X	X	X	X	X	X	X	X	X	X
P01602	Ig kappa chain V-I region HK102	IGKV1-5		X	X	X							X	X	X
P02787	Serotransferrin	TF	X	X	X	X	X	X	X	X	X	X	X	X	X	X	X	X	X	X	X
P01019	Angiotensinogen;Angiotensin-1;Angiotensin-2;Angiotensin-3;Angiotensin-4;Angiotensin 1-9;Angiotensin 1-7;Angiotensin 1-5;Angiotensin 1-4	AGT	X	X	X	X	X	X	X	X	X	X	X	X	X	X	X	X	X	X
Q9UHG3	Prenylcysteine oxidase 1	PCYOX1	X	X	X	X	X	X	X	X	X	X	X	X	X	X	X	X	X	X	X
P01877	Ig alpha-2 chain C region	IGHA2		X	X	X							X	X	X
P0C0L4	Complement C4-A	C4A		X	X	X	X	X	X	X	X	X	X	X	X	X	X	X	X	X	X
P02760	Protein AMBP;Alpha-1-microglobulin;Inter-alpha-trypsin inhibitor light chain;Trypstatin	AMBP	X	X	X	X	X	X	X	X	X	X	X	X	X	X	X	X	X	X	X
P20742	Pregnancy zone protein	PZP		X	X						X		X	X					X
P0DJI8	Serum amyloid A-1 protein;Amyloid protein A;Serum amyloid protein A(2-104);Serum amyloid protein A(3-104);Serum amyloid protein A(2-103);Serum amyloid protein A(2-102);Serum amyloid protein A(4-101)	SAA1		X	X	X	X	X	X	X	X	X	X	X	X	X	X	X	X	X	X
A0A075B6I9;P04211	Ig lambda chain V region 4A	IGLV7-46		X	X								X	X
P02749	Beta-2-glycoprotein 1	APOH	X	X	X	X	X	X	X	X	X	X	X	X	X	X	X	X	X	X	X
P02671	Fibrinogen alpha chain;Fibrinopeptide A;Fibrinogen alpha chain	FGA		X	X	X	X	X	X	X	X	X	X	X	X
P02790	Hemopexin	HPX		X	X	X	X	X	X	X	X	X	X	X		X	X		X	X	X
P00747;Q02325;Q15195	Plasminogen	PLG	X	X	X	X	X	X	X	X	X	X	X	X	X				X	X	X
P0C0L5	Complement C4-B;Complement C4 beta chain;Complement C4-B alpha chain;C4a anaphylatoxin;C4b-B;C4d-B;Complement C4 gamma chain	C4B		X	X	X	X	X	X	X	X	X	X	X	X	X	X	X	X	X	X
P58335	Anthrax toxin receptor 2	ANTXR2		X			X	X	X			X				X	X	X		X	X
P07225	Vitamin K-dependent protein S	PROS1		X	X	X				X	X	X	X	X	X				X	X
P04180	Phosphatidylcholine-sterol acyltransferase	LCAT	X	X	X	X	X	X	X	X	X	X	X	X	X	X	X	X	X	X	X
P08697	Alpha-2-antiplasmin	SERPINF2		X	X	X	X	X	X	X	X	X	X	X	X	X	X	X	X	X	X
P11597	Cholesteryl ester transfer protein	CETP		X	X	X	X	X	X				X	X	X	X	X	X
Q12805	EGF-containing fibulin-like extracellular matrix protein 1	EFEMP1		X	X	X								X
P08603;Q02985	Complement factor H	CFH		X	X	X	X	X		X	X	X	X	X	X	X	X		X	X	X
P49913	Cathelicidin antimicrobial peptide;Antibacterial protein FALL-39;Antibacterial protein LL-37	CAMP		X	X	X	X	X	X	X	X	X	X	X	X	X	X	X	X		X
P05155	Plasma protease C1 inhibitor	SERPING1		X	X	X	X	X	X				X	X	X	X	X	X
Q9HDC9	Adipocyte plasma membrane-associated protein	APMAP		X	X	X	X	X	X	X	X	X	X	X	X	X	X	X	X	X	X
P19823	Inter-alpha-trypsin inhibitor heavy chain H2	ITIH2		X	X	X	X	X	X	X	X	X	X	X	X	X	X	X	X	X	X
P11226	Mannose-binding protein C	MBL2		X		X							X
Q16610	Extracellular matrix protein 1	ECM1		X	X	X					X		X	X	X				X	X
P18428	Lipopolysaccharide-binding protein	LBP		X	X	X		X		X	X	X	X	X	X				X	X
Q08380	Galectin-3-binding protein	LGALS3BP		X	X	X					X		X	X	X
P01714	Ig lambda chain V-III region SH			X	X	X							X	X	X
P02763	Alpha-1-acid glycoprotein 1	ORM1		X	X	X	X	X	X	X	X	X
P00450	Ceruloplasmin	CP		X	X	X	X	X	X	X	X	X	X	X	X	X	X	X	X	X	X
P23142	Fibulin-1	FBLN1		X	X	X							X	X	X
Q03591;Q9BXR6	Complement factor H-related protein 1	CFHR1		X							X
Q9BUN1	Protein MENT	MENT		X	X		X	X	X				X	X		X	X	X
P60985	Keratinocyte differentiation-associated protein	KRTDAP		X			X	X	X				X	X		X	X	X	X
A0A0C4DH38;A0A0J9YXX1	Immunoglobulin heavy variable 5-51	IGHV5-51		X	X	X							X	X	X
P14151	L-selectin	SELL		X	X	X	X	X					X	X	X	X	X
Q13093	Platelet-activating factor acetylhydrolase	PLA2G7		X	X	X	X	X					X	X		X	X
P10720	Platelet factor 4 variant;Platelet factor 4 variant(4-74);Platelet factor 4 variant(5-74);Platelet factor 4 variant(6-74)	PF4V1		X			X
P0DP04;P01782	Ig heavy chain V-III region DOB			X	X	X									X
P05546	Heparin cofactor 2	SERPIND1		X	X	X	X	X	X	X	X	X	X	X	X	X			X	X	X
P48740	Mannan-binding lectin serine protease 1;Mannan-binding lectin serine protease 1 heavy chain;Mannan-binding lectin serine protease 1 light chain	MASP1		X	X								X	X	X
P20851	C4b-binding protein beta chain	C4BPB		X	X			X		X	X
P06702	Protein S100-A9	S100A9		X	X
P07360	Complement component C8 gamma chain	C8G		X	X					X	X	X							X	X	X
Q14623	Indian hedgehog protein;Indian hedgehog protein N-product;Indian hedgehog protein C-product	IHH		X	X	X	X	X	X	X	X		X	X		X	X	X	X	X
P00748	Coagulation factor XII;Coagulation factor XIIa heavy chain;Beta-factor XIIa part 1;Coagulation factor XIIa light chain	F12		X	X					X	X	X							X	X
P02748	Complement component C9;Complement component C9a;Complement component C9b	C9		X	X	X		X		X	X	X	X	X	X			X	X
P22352	Glutathione peroxidase 3	GPX3		X	X	X	X			X	X	X
P02774;CON__Q3MHN5;CON__ENSEMBL:ENSBTAP00000018229	Vitamin D-binding protein	GC		X	X	X	X	X	X	X	X	X	X	X			X			X
P01011	Alpha-1-antichymotrypsin;Alpha-1-antichymotrypsin His-Pro-less	SERPINA3		X	X	X	X	X	X	X	X	X	X	X	X	X	X	X	X	X	X
P68871;P02042	Hemoglobin subunit beta;LVV-hemorphin-7;Spinorphin;Hemoglobin subunit delta	HBB;HBD		X	X	X	X	X	X	X	X	X	X	X	X	X			X	X	X
P31151;Q86SG5	Protein S100-A7;Protein S100-A7A	S100A7;S100A7A		X	X				X
Q96PD5;CON__ENSEMBL:ENSBTAP00000016285	N-acetylmuramoyl-L-alanine amidase	PGLYRP2		X		X	X	X					X	X	X
P00488	Coagulation factor XIII A chain	F13A1		X	X	X					X	X	X	X	X					X
P04217	Alpha-1B-glycoprotein	A1BG		X	X	X	X	X	X	X	X	X				X
P07357	Complement component C8 alpha chain	C8A		X	X					X	X	X							X		X
P05156;CON__Q32PI4	Complement factor I;Complement factor I heavy chain;Complement factor I light chain	CFI		X	X	X				X	X	X		X
P01031;CON__Q1A7A4	Complement C5;Complement C5 beta chain;Complement C5 alpha chain;C5a anaphylatoxin;Complement C5 alpha chain	C5	X	X	X	X				X	X	X	X	X	X				X	X	X
Q96KN2	Beta-Ala-His dipeptidase	CNDP1		X	X									X
P22792	Carboxypeptidase N subunit 2	CPN2		X									X	X	X
Q14520	Hyaluronan-binding protein 2;Hyaluronan-binding protein 2 50 kDa heavy chain;Hyaluronan-binding protein 2 50 kDa heavy chain alternate form;Hyaluronan-binding protein 2 27 kDa light chain;Hyaluronan-binding protein 2 27 kDa light chain alternate form	HABP2		X	X	X				X	X	X	X						X	X	X
P19827;CON__Q0VCM5	Inter-alpha-trypsin inhibitor heavy chain H1	ITIH1		X	X	X	X	X		X	X	X	X	X	X				X	X	X
P04275	von Willebrand factor;von Willebrand antigen 2	VWF		X	X	X									X
P00751;CON__Q3KUS7	Complement factor B;Complement factor B Ba fragment;Complement factor B Bb fragment	CFB	X	X	X	X	X	X		X	X	X		X					X	X	X
A0A0A0MRZ8;P04433	Ig kappa chain V-III region VG	IGKV3D-11			X
A0A0B4J1V0	Immunoglobulin heavy variable 3-15	IGHV3-15			X									X
A0A0J9YX35	mmunoglobulin heavy variable 3-64D	IGHV3-64D												X
P00740	Coagulation factor IX;Coagulation factor IXa light chain;Coagulation factor IXa heavy chain	F9								X	X								X
P00742	Coagulation factor X;Factor X light chain;Factor X heavy chain;Activated factor Xa heavy chain	F10				X				X	X		X		X				X	X
P01624;A0A087WSY6;A0A075B6H7;A0A0C4DH55	Ig kappa chain V-III region POM	IGKV3D-15				X
P02750	Leucine-rich alpha-2-glycoprotein	LRG1					X	X	X
P02753	Retinol-binding protein 4;Plasma retinol-binding protein(1-182);Plasma retinol-binding protein(1-181);Plasma retinol-binding protein(1-179);Plasma retinol-binding protein(1-176)	RBP4				X	X	X	X	X	X	X
P03952	Plasma kallikrein;Plasma kallikrein heavy chain;Plasma kallikrein light chain	KLKB1			X	X				X	X	X	X						X	X	X
P04406	Glyceraldehyde-3-phosphate dehydrogenase	GAPDH																X
P05543;CON__Q9TT36	Thyroxine-binding globulin	SERPINA7					X	X
P05556	Integrin beta-1	ITGB1					X	X	X	X	X	X		X		X	X		X		X
P07358	Complement component C8 beta chain	C8B								X	X	X									X
P07602	Prosaposin;Saposin-A;Saposin-B-Val;Saposin-B;Saposin-C;Saposin-D	PSAP					X	X	X							X		X
P08185	Corticosteroid-binding globulin	SERPINA6				X	X	X	X	X	X	X
P10646	Tissue factor pathway inhibitor	TFPI											X
P12259	Coagulation factor V;Coagulation factor V heavy chain;Coagulation factor V light chain	F5			X					X	X	X
P13671	Complement component C6	C6								X	X	X							X	X	X
P14780	Matrix metalloproteinase-9;67 kDa matrix metalloproteinase-9;82 kDa matrix metalloproteinase-9	MMP9			X
P15144	Aminopeptidase N	ANPEP								X		X					X				X
P17301	Integrin alpha-2	ITGA2									X	X
P17936	Insulin-like growth factor-binding protein 3	IGFBP3					X	X		X	X	X
P23280	Carbonic anhydrase 6	CA6					X									X		X
P25311	Zinc-alpha-2-glycoprotein	AZGP1					X	X	X
P29622	Kallistatin	SERPINA4			X		X	X	X					X	X
P35858	Insulin-like growth factor-binding protein complex acid labile subunit	IGFALS								X		X			X
P36955;CON__Q95121	Pigment epithelium-derived factor	SERPINF1					X	X	X	X	X	X
P36980	Complement factor H-related protein 2	CFHR2									X
P39060	Collagen alpha-1(XVIII) chain;Endostatin	COL18A1						X						X				X	X
P43652	Afamin	AFM	X		X	X	X	X	X	X	X	X						X	X	X	X
P63261;P60709;P63267;P68133;P68032;P62736;Q9BYX7;Q562R1;Q6S8J3;A5A3E0	Actin, cytoplasmic 2;Actin, cytoplasmic 2, N-terminally processed;Actin, cytoplasmic 1;Actin, cytoplasmic 1, N-terminally processed	ACTG1;ACTB						X							X			X	X
P61769	Beta-2-microglobulin;Beta-2-microglobulin form pI 5.3	B2M					X	X	X	X
P69905	Hemoglobin subunit alpha	HBA1			X
P80748;A0A075B6K5	Ig lambda chain V-III region LOI	IGLV3-9				X									X
P81605	Dermcidin;Survival-promoting peptide;DCD-1	DCD								X	X				X
Q14515	SPARC-like protein 1	SPARCL1												X
Q8TDL5	BPI fold-containing family B member 1	BPIFB1					X	X	X	X		X	X			X	X	X
Q96IY4	Carboxypeptidase B2	CPB2								X	X	X							X	X	X
Q9BYJ0	Fibroblast growth factor-binding protein 2	FGFBP2					X			X			X			X	X		X
Q9H6X2	Anthrax toxin receptor 1	ANTXR1					X	X		X		X				X	X	X	X	X	X
Q9H8L6	Multimerin-2	MMRN2						X	X					X		X	X
Q9UK55	Protein Z-dependent protease inhibitor	SERPINA10								X	X	X

## Sheet: 3_DIA_Raw data_areas
	sample nr.	A01	A13	A25	A02	A14	A26	A03	A15	A27	A04	A16	A28	A05	A17	A29	A06	A18	A30	7	19	31	8	20	32	9	21	33	7	19	31	8	20	32	9	21	33	1	2	3	4	5	6	7
Protein	serum pool	Pool-1	Pool-2	Pool-3	Pool-1	Pool-2	Pool-3	Pool-1	Pool-2	Pool-3	Pool-1	Pool-2	Pool-3	Pool-1	Pool-2	Pool-3	Pool-1	Pool-2	Pool-3	Pool-1	Pool-2	Pool-3	Pool-1	Pool-2	Pool-3	Pool-1	Pool-2	Pool-3	Pool-1	Pool-2	Pool-3	Pool-1	Pool-2	Pool-3	Pool-1	Pool-2	Pool-3	Quality Control	Quality Control	Quality Control	Quality Control	Quality Control	Quality Control	Quality Control
	isolation method	IA	IA	IA	UC	UC	UC	DS	DS	DS	IA	IA	IA	UC	UC	UC	DS	DS	DS	IA	IA	IA	UC	UC	UC	DS	DS	DS	IA	IA	IA	UC	UC	UC	DS	DS	DS
	sample type	Total HDL	Total HDL	Total HDL	Total HDL	Total HDL	Total HDL	Total HDL	Total HDL	Total HDL	FPLC 7.5-12nm	FPLC 7.5-12nm	FPLC 7.5-12nm	FPLC 7.5-12nm	FPLC 7.5-12nm	FPLC 7.5-12nm	FPLC 7.5-12nm	FPLC 7.5-12nm	FPLC 7.5-12nm	FPLC >12nm	FPLC >12nm	FPLC >12nm	FPLC >12nm	FPLC >12nm	FPLC >12nm	FPLC >12nm	FPLC >12nm	FPLC >12nm	FPLC >7.5nm	FPLC >7.5nm	FPLC >7.5nm	FPLC >7.5nm	FPLC >7.5nm	FPLC >7.5nm	FPLC >7.5nm	FPLC >7.5nm	FPLC >7.5nm
sp|P01023|A2MG_HUMAN	A2MG	9073100	28588300	14258130	1740970	18766700	1459030	10666700	15649190	8387200	12133400	36798300	19841600	1118740	14588900	1164670	10295600	21131200	7447730	23060700	42421900	36055300	113446300	682728000	120960000	178454500	506433000	348490000	645414	2682170		156880	1154800		152798	2029990	21328	12974100	12666700	12158500	12996200	13112600	12988100	13175600
sp|P43652|AFAM_HUMAN	AFAM	168601	232921	309110	469298	478653	488780	1042560	783030	2063120	44115	179779	87290	361020	219401	473740	572600	287241	1116990				37968	147300		317330	28241		2374610	1763780	2319510	1082090	1429860	1387120	5070300	4685700	5513700	353430	396730	434410	398950	370690	484200	462530
sp|P01019|ANGT_HUMAN	ANGT	1427980	1389920	715390	4712790	3423950	1295170	698800	638880	178656	2412230	2087150	1387670	1001190	952560	172549	295518	248869	58011	1343105	755220	526654	2372790	1767268		371229	521040		2491590	3452720	1249710	25353500	18880200	4763280	3522550	1899490	1076530	1144550	1181060	1164450	985400	1000520	1126500	1190310
sp|P02765|FETUA_HUMAN	FETUA	4633900	2975620	5732000	62166000	44175000	24163900	66961000	55585000	42559000	805425	1376690	696750	1772400	3095410	950630	18777500	6908400	6358400	584280	792670	490877	13419500	7582600		30271800	10699300		58111000	40590000	41203000	306579000	274342000	118775000	730750000	263959000	290107000	16505800	16095500	16593600	16020800	16638600	16458000	15567400
sp|P02768|ALBU_HUMAN	ALB	414006000	525192000	1105180000	3647330000	3647670000	2575530000	1310040000	1221340000	1584430000	205520000	346932000	183273000	370842000	795494000	130782000	140876000	352371000	83912500	70921000	182919000	41540700	764230000	1099340000	133504400	96643800	243838000	39469300	4112330000	4636290000	7306780000	15747600000	19215700000	14231700000	10325600000	8154140000	8724490000	821271000	801625000	849382000	849727000	853835000	836887000	877647000
sp|P02760|AMBP_HUMAN	AMBP	1037190	669836	1196180	6269800	4255560	4329610	2904930	2245250	2835129	671336	579660	725340	1962890	917710	1192530	3695440	2145221	3649491	617650	412070	694460	18399600	4284790	13251000	3020270	795123	186220	4003520	3732168	1003340	4857110	14833500	3892500	2122413	957110	731345	1862050	1818160	1752610	1726700	1690000	1637670	1959820
sp|P02743|SAMP_HUMAN	SAMP	19780500	6145190	8834100	346110	1051469	93023	1662684	2654390	423340	21103800	2052110	9200800		134700	104040	157410	243120	88972	8191360	5993750	2087190		487970		719024	834430		30397000	2120880	10198880					741969		4231210	4024870	4161260	4219510	3973410	4066560	3884760
sp|P02647|APOA1_HUMAN	APOA1	25306300000	24388900000	24662800000	85363600000	98080000000	100988000000	51431500000	52467500000	60597600000	42114500000	33213100000	43121700000	158596000000	160221000000	222617000000	81188200000	74665000000	100708300000	2272820000	2666880000	1688960000	5113630000	4142240000	1751170000	2927160000	3332570000	2182240000	41470600000	54248600000	30860100000	30714600000	44598000000	48911200000	38079600000	43189600000	13343750000	48156500000	46717000000	47281800000	47645000000	51376900000	48616100000	50274000000
sp|P02652|APOA2_HUMAN	APOA2	3058810000	2409960000	2554600000	11612000000	12480900000	13132900000	4287860000	4626900000	4827970000	5627600000	3930410000	4692010000	25109300000	24078200000	28819600000	7911900000	7720500000	7517300000	171824000	225081000	155589000	948720000	425450000	457402000	428481000	309584000	391344000	3335630000	2524880000	1366590000	3812310000	6544700000	6548960000	1042560000	1886656000	680616000	5526800000	5170190000	5321300000	5575070000	5680600000	5419580000	5353460000
sp|P06727|APOA4_HUMAN	APOA4	231279000	408771000	156236100	270932000	340312000	347904000	3267370000	3197990000	4169230000	78136700	173720000	73220300	105723000	244176000	122844000	1186808000	1072800000	1531700000	100272500	98751200	38981600	38636490	69014400		199689600	237159700	154720300	1791830000	4585440000	999529000	870635000	1293250000	1357983000	16779800000	17193900000	16356200000	801998000	789561000	817940000	830822000	851684000	818745000	828372000
sp|P04114|APOB_HUMAN	APOB	78286000	125618000	67690200	22206000	52354600	33891100	2868890	2445030	1770480	29056800	49315600	24859500	18124000	36113900	24384400	1991030	1426387	1165690	285624000	430572000	312544000	323005000	628887000	122906520	44965300	10006070	13258000	21270330	14155400	3174620	337074	3665160	2146010	1606210	490108		35064500	34079100	35094000	35317600	37819400	38414000	38553400
sp|P02654|APOC1_HUMAN	APOC1	448800000	383200000	320110000	2040530000	2186300000	1792380000	1287100000	1049600000	1305260000	576710000	398370000	539560000	3770700000	3044300000	3720100000	1534970000	875010000	1870340000	101353000	147404000	165089000	166278000	35482200	15313800	73953000	13148800	54050300	64166000	86662000	55897000	284700000	432540000	526570000	100886000	227890000	78577000	915670000	936770000	864190000	919950000	971290000	959230000	981490000
sp|P02655|APOC2_HUMAN	APOC2	326065000	205596000	205898000	1265710000	1508960000	959430000	767270000	594470000	550820000	161273000	143509000	216976000	2440700000	1818030000	1942730000	733390000	410827000	705440000	35440600	87034000	121815000	206383000	29513700	849040	67803100	10355100	4299400	39034700	332240000	30005000	275916000	1298630000	156373000	321461000	552500000	54452000	513250000	497370000	500980000	530050000	522270000	494510000	521290000
sp|P02656|APOC3_HUMAN	APOC3	553250000	276934000	432273000	3187060000	3312070000	2460640000	1324200000	1000780000	1243860000	189747000	130133000	324869000	4268310000	2016130000	4823400000	593090000	350912000	1330520000	83680000	60589000	112837000	156006000	30761000	5145300	29691300	16705800	13002600	53521000	780520000	93477000	1334860000	5364300000	202978000	836200000	2103320000	173718000	875640000	875440000	874750000	925420000	941730000	974170000	965520000
sp|P55056|APOC4_HUMAN	APOC4	4684095	4852090	3090980	24058600	27453300	15366100	6594530	5827600	4482337	4707870	4490377	3777070	43949400	35406600	30178300	9734710	4032400	7233800	2119540	3242700	3515100	4889700	1502280		1897600	404030	1293800	48008	45238		453920	388220					8091750	8142900	8130910	8120310	8631710	7973800	7782500
sp|P05090|APOD_HUMAN	APOD	459536000	423182000	525977000	1953938000	1671716000	2302650000	194632500	151389800	213381000	831768000	705775000	796948000	4309290000	3754120000	5371720000	294955000	217571000	297665000	118142700	174663800	114385600	449256000	185013100	288841100	80761400	48194400	130934800	428756000	744310000	365368000	271979700	840224000	318233000	45367800	74144800	23806600	814994000	753938000	742325000	783790000	837585000	777159000	763456000
sp|P02649|APOE_HUMAN	APOE	254781300	233164700	284586000	665365000	523890000	630664000	437496000	435217000	337445000	175769700	133573300	210827300	1056464000	732408000	942248000	471225000	376804000	375990000	267924100	277734400	527031000	649462000	388893800	42028300	898793000	430883700	154977400	131310100	357970000	89645400	34015900	101102400	12614180	175526600	188500300	34096120	315465000	304131000	299942000	316391000	324394000	307089000	311668000
sp|Q13790|APOF_HUMAN	APOF	14942400	17414000	17796900	104139000	98530000	102471000	19683900	17886100	17750600	14206700	16755900	30892600	178346000	126729000	224421000	19114500	18599900	22347600	2081930	3143720	2932200	3331130	2076940	682050	410840	442090	1036600	32631800	51690500	14569600	13933600	41362100	1892620	28086500	20747400	324330	31934700	29764600	30170500	31157200	32897500	34778600	32796000
sp|P02749|APOH_HUMAN	APOH	3134220	7487070	4310160	24958900	30267800	13625800	4681370	6261870	7459200	1369260	5888960	1391150	6624400	18235800	4592200	5890070	5500330	8429800	183820	3365360	351752	3609500	11435500		246700	1755720		29367900	32060100	39336000	79264000	87586000	55351000	23802800	16870000	21110900	6481680	6836960	6165780	6577200	6808370	6349860	6889120
sp|O14791|APOL1_HUMAN	APOL1	23943700	20880700	14861400	61459200	66802200	29855900	19967440	20566970	8892860	41750200	31975800	30353000	129347000	111712000	58375400	39187300	33251000	14808400	4391710	3540940	2968100	31184800	11884130		14779700	19875460	3474500	6831650	3803130	1962760	2958700	4730028	403290	1679840	3596600	118530	28565900	27840700	26750200	28264200	28932500	26370100	27364100
sp|O95445|APOM_HUMAN	APOM	60585300	55303200	65640600	222300000	234179000	320165000	74720700	72281900	102962300	109164000	84451000	127672000	495351000	399995000	661977000	143625000	122361000	164939000	9642730	16487200	13897400	22663100	17249100	471241	8809390	8470110	1848190	15857100	30423400	9267130	13264560	22438300	24243900	3213740	8806200	3063850	116015000	113969000	115954000	122090000	119599000	115288000	123468000
sp|P02745|C1QA_HUMAN	C1QA	60688000	48422000	45985000	49148	1073840		153550	1406780	116860	29851900	28552300	29100000		819360		86649	185790		289278000	154318000	220428000	2572550	19343300		2608000	964050	439660	3752990	5314600	1274200		274250		1144180	38964		16668400	16037200	16125900	16904600	17623000	17074000	16776200
sp|P02746|C1QB_HUMAN	C1QB	64404000	41522000	37670000	220753	1456660	375320	250640	1471735	173780	31938800	29335200	25069200	46109	1690390	181050	119820	481920	39888	221707700	154808000	190621000	6175200	17670200	1659420	1596310	1477900		3117900	6672700	1601970		591580		1233100	82783		17316900	17001300	17851200	17369700	16609500	16393100	17125000
sp|P02747|C1QC_HUMAN	C1QC	82302200	60668000	55743200	41525	1310196		129945	1234704	36869	37200700	36254600	31802500		753020			248004	68068	338216000	234175000	276076000	3935670	25418600	330360	3209290	721910		4121560	6769680	2899410		90778		2075000			20363700	19736600	19299100	20538600	21678500	21159300	20738100
sp|P00736|C1R_HUMAN	C1R	70211400	37212800	50834200	31083	710480		1545873	2041070	809525	82271700	48917100	71542600	402660	1332080	288790	1576269	1653060	497320	131518000	55509700	97368000	3285140	9770130	611710	5510630	5653160	167040	7706673	6468210	2656404		80120		143621		477830	23553740	23171280	23516550	22970150	23553890	22804480	22602170
sp|P09871|C1S_HUMAN	C1S	147339000	77210600	104312500	338840	1816650	467650	1947194	2894140	2118670	216369000	116090000	180313000	1262322	3442460	1716700	3084940	4012320	1523630	244963000	94242200	143151000	11004830	21178230	4503270	18759000	24012870	32296100	59056700	24841900	14716500	91164	29741	60306	355950	147288	193780	50682000	48297200	49376000	50444900	50963900	47951700	50245000
sp|P01024|CO3_HUMAN	CO3	52328100	76419900	50328000	53988900	63759100	29153900	449152000	314346000	363238000	69175700	97109000	82044000	68518100	68538400	59948600	634646000	405411000	466960000	105551000	78083700	69715000	70156700	94926800	39250200	306110000	234760000	45428640	31682270	69874800	8372950	18006244	100001500	4538888	77856800	114026000	31311900	141782000	140314000	138911000	146323000	149041000	147282000	154819000
sp|P04003|C4BPA_HUMAN	C4BPA	3607400	3002820	3644000	23910	2580190		3887980	11732700	860860	2298630	1724360	1640520		367164		816950	352530	55242	4713410	6512890	12525000	2415300	37834700	195620	12005700	1343750		718770	270586	101110		30083		341320	547490	64335	2005300	1958820	1715900	1914640	1997690	1846540	1877370
sp|P01031|CO5_HUMAN	CO5	732320	1122243	862194	175337	495380		17574600	26056100	13243740	427195	1222841	1249483	120851	191468		21159000	28084600	15226800	3772320	2547630	3735760	5625680	10473650	21284000	25808770	36169600	67658430		121840					3843130	7231850	1098998	5251460	5047650	4981670	5158960	5257780	4572610	4753770
sp|O43866|CD5L_HUMAN	CD5L	13126000	14457200	13288500	311434	1061090	787650	852530	1377360	839130	6974900	9827200	8482600		353050	67428	238947	333863	202893	37144480	44274000	64648000	5959900	17386500	17156400	10629100	27983900	26829800	505227	1297300	367180		255780		1349330	941720	1285240	4403700	4465200	4487500	4723600	4672300	4573500	4566600
sp|P00751|CFAB_HUMAN	CFAB	187040	512859	453447	1082080	1841640	466010	9305500	8024780	7269100	67107	346320	365550	128580	288320	84480	9210700	5633790	7005600	36384	59651	26281	174177	626578		257380			2012470	2613770	3237490	4192290	7466900	3542440	33220400	20476000	17398400	2132820	2128430	2153250	2274870	2196090	2146620	2029680
sp|P10909|CLUS_HUMAN	CLUS	398310000	367731000	610576000	20975900	29365500	23530000	100875000	72612100	128292000	476827000	459942000	738869000	35977700	51045500	41213600	135528000	84193000	148012000	904570000	834540000	1033945000	247465000	150249000	28208640	139682000	115757000	16255420	249368000	223411000	290545000	3737090	13263000	2676880	183262000	86291000	129944000	215070000	216800000	212904000	214687000	222024000	213797000	211802000
sp|P00734|THRB_HUMAN	THRB	59569000	62376000	111739000	62687460	51660510	55564860	45051500	54371300	44359700	58327000	65746000	147942000	4853578	7591580	5077170	40810000	45671000	48826000	88097900	67508000	112029000	9626100	9972400	303590	511970000	334478000	646790	14723000	50289000	63808000	1398600	6125120	421880	11214000	11113030	6053300	49222000	52047000	49009000	50476000	50738000	51408000	52710000
sp|P02751|FINC_HUMAN	FINC	95544000	76339700	146847000	156605	2078446	117991	44408200	105621000	47915600	140188000	102276000	121175400	112093	4228790	636646	50763200	76784500	41227500	184648000	82139000	372254000	9385220	15448770	75226200	343020100	426410000	1010521099	7019100	6304840	3386430		765466		2659406	13488600	295427	56707800	54466600	55872300	57236700	56740700	56225900	54453200
sp|P00738|HPT_HUMAN	HPT	10251630	6442800	7962690	6511900	5126100	3982000	7011500	4114500	2622470	17302300	10817300	14119700	14386500	8990900	8481500	9912100	5818300	3702300	15089600	9308100	7226430	35184500	36945000	424250	47614000	38388000		7980680	4065370	2034070	246550	487290	142349	371420	310825	253050	6842400	6603800	6456600	6874200	6789700	6083200	6506900
sp|P00739|HPTR_HUMAN	HPTR	25918900	22305900	20229000	9637250	7035580	8096550	3558896	3015752	2830470	40199500	31169900	37298500	20812770	12086410	14936730	4695700	3430264	3419580	22490153	22521800	27428700	21988000	7996490		6999320	8146800		13643380	13214490	5847720	112864	309359		253950	314090		14776000	14454400	14535060	14559400	14169200	13874000	13935000
sp|P01857|IGHG1_HUMAN	IGHG1	86401000	51436000	116225000	33871100	21897300	32476300	20156480	15850427	24141760	126227000	77702000	183103000	79557000	45632000	62270000	51567000	36360200	52970600	109366600	61575000	108741000	125841000	100084000	15104000	10109900	19440700	1969000	110799000	75600000	102039000	14962700	20644100	21843900	25805800	20362759	21919100	53866200	52103300	51870100	54502200	52803300	50113800	51015200
sp|P01834|IGKC_HUMAN	IGKC	199280000	153281000	268773000	22602880	25202350	24119980	17370800	19639800	18969680	194907000	122611600	318001000	39228900	35321600	42026770	22279790	22997370	24326290	367923000	257387000	375482000	105514500	153128400	57243800	38984350	89587800	14921930	248322000	172084000	227746000	7474690	13434950	9531150	13681890	12953920	8343340	84653200	85992400	84029500	86145200	88365600	90377700	89387600
sp|Q14624|ITIH4_HUMAN	ITIH4	6415810	2634890	4816150	1053704	1020035	398197	6261500	6322320	6154250	6016760	3406490	6026720	1751690	1469978	919282	8071600	5858660	6800860	4135666	1299047	2271070	3277231	4431280		11279200	17342890		36754800	12176920	13911770	724657	1258390	36768	15865950	13813010	9791110	3296700	3257290	3145270	3325780	3554270	3422720	3384990
sp|P04180|LCAT_HUMAN	LCAT	1330400	1226300	1627090	12572100	6813200	11033600	1664380	1598210	1141210	945740	1075770	1640620	25791000	10537300	22667400	1075620	948070	1196930	588280	454390	743070	247449	192770				153070	9287900	10212600	9364200	4882300	4060100	1002390	4862200	4056600	658580	3086300	3038500	3081200	3157500	3082900	3010000	3015000
sp|P08519|APOA_HUMAN	APO(a)	1355990	1199540	4958930	3508030	2336500	10784000	9653200	9247900	8013900	382003	280091	1214420	1004550	299536	4955320	472100	158520	351820	3103300	2498940	18707900	86085000	24102500	22426350	645593	162900		4.13029e+06	2609000	4972200	698380	1196076	904370	123040000	41299000	80221000	2949780	2808100	2961080	2841080	3115850	2738120	3029130
sp|Q9UHG3|PCYOX_HUMAN	PYCOX	2207400	2626100	1670240	7750200	7278100	7327700	4006100	4454000	3644800	2729400	2764400	2434300	18111600	16390600	16781800	6295500	6266900	5411400	2472200	1346250	1105790	5462000	5152100	79613	1410760	2039030		14900800	15774200	4267200	65440	765210	24776	842380	1672980		3815700	3854200	3841600	4353400	3967500	4129800	3426600
sp|P00747|PLMN_HUMAN	PLMN	4874540	3209254	7165580	2235789	2661317	3722850	116014000	113946300	69493800	1772110	1363320	2415070	102300		1031890	2527305	1436220	2741730	1406510	574706	3496663	12130602	4355320	148710000	3673978	3196404	15930460	30046100	18512720	32102900	6057330	5654160	5397560	813363000	579493000	567805000	16701760	17111260	17127120	16345550	17009510	16453900	17776080
sp|P55058|PLTP_HUMAN	PLTP	13720790	13934160	13067700	17339200	19667200	21450830	5793136	5039540	6309140	20006700	18168600	18966400	36288200	33612100	36967800	7185660	5660950	7893770	14951940	18128880	16098010	117673500	51986820	61132000	34170950	24190800	14135000	1922040	2353800	885160	156980	332880	672430	347210	164530		11644650	11320760	11342090	10839310	11920380	11500870	11225000
sp|P27169|PON1_HUMAN	PON1	344073000	324725000	316814000	962781000	792162000	1250492000	137875920	141720600	177611900	382318000	329630000	409270000	2082600000	1439290000	2571830000	299792000	275837000	323676000	204084000	170625000	152068100	151659600	119629600	75724000	45268300	54059100	34297300	1745710000	1711050000	849101000	56421000	153146000	76439300	22025600	29590850	6394341	399547000	399481000	412218000	422175000	422050000	416103000	431200000
sp|P02775|CXCL7_HUMAN	CXCL7	3143000	906900	4668900	130776000	85432000	133280000	22371000	21655500	22558100	31212	68234	271160		65301	90073	486110	43142	146150	522170	82392	689000	5899900	3922800	7697400	1704730	680040	1139300	1110850	254595			18784300		125593000	137627000	83176000	17385300	16542500	17298500	18084200	18320500	17268800	17155800
sp|P35542|SAA4_HUMAN	SAA4	222603000	193586000	157419000	971860000	1198380000	1121370000	670450000	751680000	706370000	407090000	281842000	369590000	2117340000	1847750000	2142920000	978720000	667430000	950250000	33844000	27608000	24968000	61355000	23439000	9460700	70705000	30373000	7897800	78655000	45190000	35671200	186128000	289090000	317794000	59283000	87907000	47927000	535440000	523190000	531950000	549680000	570210000	523750000	558800000
sp|P01009|A1AT_HUMAN	A1AT	16068700	15978400	22166000	184779000	138535000	118600000	38539000	37308000	24090000	11444700	13451300	11813900	39630000	45392000	34299000	14525300	16203300	5302100	5423500	3804400	2215900	18399600	18881600		7608800	6190400	196190	138161000	207852000	127599000	825300000	832130000	476610000	255900000	206467000	118119000	31449000	31624000	33490000	31759000	30312000	29089000	29364000
sp|P02787|TRFE_HUMAN	TRFE	12572620	18703900	35895700	53748400	57342600	46263500	31863500	34541500	37341800	2807390	13170400	2531170	3221687	21728500	879600	2053616	9519200	1335739	1057457	5779840	651004	23134660	39371200	1344490	1031268	4563180		129878000	145881000	283415000	231931000	244856000	277448100	236579000	162643900	251007000	19837400	18797400	19992100	18819000	18888500	19169500	19623300
sp|P02766|TTHY_HUMAN	TTHY	10060600	9637100	8279300	34350000	47961000	14294900	5454060	5086990	2641900	7259300	7835000	7007800	14974300	17440600	7399400	3104740	3550030	976640	2884400	3900750	3336820	6089000	1985500		1447010	654600		37730300	51929000	23353900	45284000	51395000	12978100	22893700	6690682	6191500	8386500	8714000	8711600	8788200	8532900	8008800	8287100
sp|P04004|VTNC_HUMAN	VTNC	108353000	110578000	142559000	10911400	17383300	6201410	240362000	301076000	110022000	125853000	100402000	159175000	10506390	22665200	7760650	244600000	229762000	112235000	252196000	170901000	169814000	34446400	58255200	553071410	1845050000	1924810000	1323844930	28728200	102394000	117240000	12565400	25356300	6840110	129672000	160318000	16434300	100677000	94996000	98118000	94829000	95885000	94732000	99155000

## Sheet: 4_DIA_data normalized
	RAW DATA		sample nr.	A01	A13	A25	A02	A14	A26	A03	A15	A27		RAW DATA		sample nr.	A04	A16	A28	A05	A17	A29	A06	A18	A30			RAW DATA		sample nr.	A07	A19	A31	A08	A20	A32	A09	A21	A33			RAW DATA		sample nr.	A10	A22	A34	A11	A23
	areas normalized with peptide count		serum pool	Pool-1	Pool-2	Pool-3	Pool-1	Pool-2	Pool-3	Pool-1	Pool-2	Pool-3		areas normalized with peptide count		serum pool	Pool-1	Pool-2	Pool-3	Pool-1	Pool-2	Pool-3	Pool-1	Pool-2	Pool-3			areas normalized with peptide count		serum pool	Pool-1	Pool-2	Pool-3	Pool-1	Pool-2	Pool-3	Pool-1	Pool-2	Pool-3			areas normalized with peptide count		serum pool	Pool-1	Pool-2	Pool-3	Pool-1	Pool-2
			isolation method	IA	IA	IA	UC	UC	UC	DS	DS	DS				isolation method	IA	IA	IA	UC	UC	UC	DS	DS	DS					isolation method	IA	IA	IA	UC	UC	UC	DS	DS	DS					isolation method	IA	IA	IA	UC	UC
			sample type	Total HDL	Total HDL	Total HDL	Total HDL	Total HDL	Total HDL	Total HDL	Total HDL	Total HDL				FPLC fraction	FPLC 7.5-12nm	FPLC 7.5-12nm	FPLC 7.5-12nm	FPLC 7.5-12nm	FPLC 7.5-12nm	FPLC 7.5-12nm	FPLC 7.5-12nm	FPLC 7.5-12nm	FPLC 7.5-12nm					FPLC fraction	FPLC >12nm	FPLC >12nm	FPLC >12nm	FPLC >12nm	FPLC >12nm	FPLC >12nm	FPLC >12nm	FPLC >12nm	FPLC >12nm					FPLC fraction	FPLC >7.5nm	FPLC >7.5nm	FPLC >7.5nm	FPLC >7.5nm	FPLC >7.5nm
#	Protein		peptides*										#	Protein		peptides*											#	Protein		peptides*											#	Protein		peptides*
1	sp|P01023|A2MG_HUMAN	A2MG	72	126015	397060	198030	24180.1	260649	20264.3	148149	217350	116489	1	sp|P01023|A2MG_HUMAN	A2MG	72	168519	511088	275578	15538.1	202624	16176	142994	293489	103441		1	sp|P01023|A2MG_HUMAN	A2MG	72	320288	589193	500768	1.57564e+06	9.48233e+06	1680000	2.47853e+06	7.03379e+06	4.84014e+06		1	sp|P01023|A2MG_HUMAN	A2MG	72	645414	2682170		156880	1154800
2	sp|P43652|AFAM_HUMAN	AFAM	37	4556.78	6295.16	8354.32	12683.7	12936.6	13210.3	28177.3	21163	55760	2	sp|P43652|AFAM_HUMAN	AFAM	37	1192.3	4858.89	2359.19	9757.3	5929.76	12803.8	15475.7	7763.27	30188.9		2	sp|P43652|AFAM_HUMAN	AFAM	37	0	0	0	1026.16	3981.08	0	8576.49	763.27	0		2	sp|P43652|AFAM_HUMAN	AFAM	37	2374610	1763780	2319510	1082090	1429860
3	sp|P01019|ANGT_HUMAN	ANGT	20	71399	69496	35769.5	235640	171198	64758.5	34940	31944	8932.8	3	sp|P01019|ANGT_HUMAN	ANGT	20	120612	104358	69383.5	50059.5	47628	8627.45	14775.9	12443.5	2900.55		3	sp|P01019|ANGT_HUMAN	ANGT	20	67155.2	37761	26332.7	118640	88363.4	0	18561.5	26052	0		3	sp|P01019|ANGT_HUMAN	ANGT	20	2491590	3452720	1249710	25353500	18880200
4	sp|P02765|FETUA_HUMAN	FETUA	13	356454	228894	440923	4782000	3.39808e+06	1.85876e+06	5.15085e+06	4.27577e+06	3.27377e+06	4	sp|P02765|FETUA_HUMAN	FETUA	13	61955.8	105899	53596.2	136338	238108	73125.4	1.44442e+06	531415	489108		4	sp|P02765|FETUA_HUMAN	FETUA	13	44944.6	60974.6	37759.8	1.03227e+06	583277	0	2328600	823023	0		4	sp|P02765|FETUA_HUMAN	FETUA	13	58111000	40590000	41203000	306579000	274342000
5	sp|P02768|ALBU_HUMAN	ALB	36	1.15002e+07	1.45887e+07	3.06994e+07	1.01315e+08	1.01324e+08	71542500	36390000	3.39261e+07	4.40119e+07	5	sp|P02768|ALBU_HUMAN	ALB	36	5.70889e+06	9637000	5.09092e+06	1.03012e+07	2.20971e+07	3.63283e+06	3.91322e+06	9.78808e+06	2.3309e+06		5	sp|P02768|ALBU_HUMAN	ALB	36	1.97003e+06	5.08108e+06	1.15391e+06	2.12286e+07	3.05372e+07	3.70846e+06	2684550	6.77328e+06	1.09637e+06		5	sp|P02768|ALBU_HUMAN	ALB	36	4112330000	4636290000	7306780000	15747600000	19215700000
6	sp|P02760|AMBP_HUMAN	AMBP	16	64824.4	41864.8	74761.2	391862	265972	270601	181558	140328	177196	6	sp|P02760|AMBP_HUMAN	AMBP	16	41958.5	36228.8	45333.8	122681	57356.9	74533.1	230965	134076	228093		6	sp|P02760|AMBP_HUMAN	AMBP	16	38603.1	25754.4	43403.8	1149975	267799	828188	188767	49695.2	11638.8		6	sp|P02760|AMBP_HUMAN	AMBP	16	4003520	3732168	1003340	4857110	14833500
7	sp|P02743|SAMP_HUMAN	SAMP	6	3296750	1.0242e+06	1472350	57685	175245	15503.8	277114	442398	70556.7	7	sp|P02743|SAMP_HUMAN	SAMP	6	3517300	342018	1.53347e+06	0	22450	17340	26235	40520	14828.7		7	sp|P02743|SAMP_HUMAN	SAMP	6	1.36523e+06	998958	347865	0	81328.3	0	119837	139072	0		7	sp|P02743|SAMP_HUMAN	SAMP	6	30397000	2120880	10198880
8	sp|P02647|APOA1_HUMAN	APOA1	18	1.40591e+09	1.35494e+09	1.37016e+09	4.74242e+09	5.44889e+09	5.61044e+09	2.85731e+09	2.91486e+09	3.36653e+09	8	sp|P02647|APOA1_HUMAN	APOA1	18	2.33969e+09	1.84517e+09	2395650000	8.81089e+09	8.90117e+09	1.23676e+10	4.51046e+09	4.14806e+09	5.59491e+09		8	sp|P02647|APOA1_HUMAN	APOA1	18	1.26268e+08	148160000	9.38311e+07	2.84091e+08	2.30124e+08	9.72872e+07	162620000	1.85143e+08	1.21236e+08		8	sp|P02647|APOA1_HUMAN	APOA1	18	41470600000	54248600000	30860100000	30714600000	44598000000
9	sp|P02652|APOA2_HUMAN	APOA2	5	611762000	481992000	510920000	2322400000	2496180000	2626580000	857572000	925380000	965594000	9	sp|P02652|APOA2_HUMAN	APOA2	5	1125520000	786082000	938402000	5021860000	4815640000	5763920000	1582380000	1544100000	1503460000		9	sp|P02652|APOA2_HUMAN	APOA2	5	34364800	45016200	31117800	189744000	85090000	91480400	85696200	61916800	78268800		9	sp|P02652|APOA2_HUMAN	APOA2	5	3335630000	2524880000	1366590000	3812310000	6544700000
10	sp|P06727|APOA4_HUMAN	APOA4	26	8.89535e+06	1.5722e+07	6.00908e+06	1.04205e+07	1.30889e+07	1.33809e+07	1.25668e+08	1.23e+08	160355000	10	sp|P06727|APOA4_HUMAN	APOA4	26	3.00526e+06	6.68154e+06	2.81617e+06	4.06627e+06	9.39138e+06	4.72477e+06	4.56465e+07	4.12615e+07	5.89115e+07		10	sp|P06727|APOA4_HUMAN	APOA4	26	3.85663e+06	3.79812e+06	1.49929e+06	1.48602e+06	2654400	0	7.68037e+06	9.12153e+06	5.95078e+06		10	sp|P06727|APOA4_HUMAN	APOA4	26	1791830000	4585440000	999529000	870635000	1293250000
11	sp|P04114|APOB_HUMAN	APOB	251	311896	500470	269682	88470.1	208584	135024	11429.8	9741.16	7053.71	11	sp|P04114|APOB_HUMAN	APOB	251	115764	196476	99041.8	72207.2	143880	97149	7932.39	5682.82	4644.18		11	sp|P04114|APOB_HUMAN	APOB	251	1.13794e+06	1.71543e+06	1.2452e+06	1.28687e+06	2.50553e+06	489667	179145	39864.8	52820.7		11	sp|P04114|APOB_HUMAN	APOB	251	21270330	14155400	3174620	337074	3665160
12	sp|P02654|APOC1_HUMAN	APOC1	3	149600000	1.27733e+08	1.06703e+08	6.80177e+08	7.28767e+08	597460000	4.29033e+08	3.49867e+08	4.35087e+08	12	sp|P02654|APOC1_HUMAN	APOC1	3	1.92237e+08	132790000	1.79853e+08	1256900000	1.01477e+09	1.24003e+09	5.11657e+08	291670000	6.23447e+08		12	sp|P02654|APOC1_HUMAN	APOC1	3	3.37843e+07	4.91347e+07	5.50297e+07	55426000	11827400	5104600	24651000	4.38293e+06	1.80168e+07		12	sp|P02654|APOC1_HUMAN	APOC1	3	64166000	86662000	55897000	284700000	432540000
13	sp|P02655|APOC2_HUMAN	APOC2	4	81516250	51399000	51474500	316427500	377240000	239857500	191817500	148617500	137705000	13	sp|P02655|APOC2_HUMAN	APOC2	4	40318250	35877250	54244000	610175000	454507500	485682500	183347500	102706750	176360000		13	sp|P02655|APOC2_HUMAN	APOC2	4	8860150	21758500	30453750	51595750	7378425	212260	16950775	2588775	1074850		13	sp|P02655|APOC2_HUMAN	APOC2	4	39034700	332240000	30005000	275916000	1298630000
14	sp|P02656|APOC3_HUMAN	APOC3	7	7.90357e+07	39562000	6.17533e+07	4.55294e+08	4.73153e+08	351520000	1.89171e+08	1.42969e+08	1.77694e+08	14	sp|P02656|APOC3_HUMAN	APOC3	7	2.71067e+07	1.85904e+07	4.64099e+07	6.09759e+08	2.88019e+08	6.89057e+08	8.47271e+07	5.01303e+07	1.90074e+08		14	sp|P02656|APOC3_HUMAN	APOC3	7	1.19543e+07	8.65557e+06	1.61196e+07	2.22866e+07	4.39443e+06	735043	4.24161e+06	2.38654e+06	1.85751e+06		14	sp|P02656|APOC3_HUMAN	APOC3	7	53521000	780520000	93477000	1334860000	5364300000
15	sp|P55056|APOC4_HUMAN	APOC4	6	780682	808682	515163	4.00977e+06	4575550	2.56102e+06	1.09909e+06	971267	747056	15	sp|P55056|APOC4_HUMAN	APOC4	6	784645	748396	629512	7324900	5901100	5.02972e+06	1.62245e+06	672067	1.20563e+06		15	sp|P55056|APOC4_HUMAN	APOC4	6	353257	540450	585850	814950	250380	0	316267	67338.3	215633		15	sp|P55056|APOC4_HUMAN	APOC4	6	48008	45238		453920	388220
16	sp|P05090|APOD_HUMAN	APOD	9	5.10596e+07	4.70202e+07	5.84419e+07	2.17104e+08	1.85746e+08	255850000	2.16258e+07	1.68211e+07	23709000	16	sp|P05090|APOD_HUMAN	APOD	9	9.24187e+07	7.84194e+07	8.85498e+07	478810000	4.17124e+08	5.96858e+08	3.27728e+07	2.41746e+07	3.30739e+07		16	sp|P05090|APOD_HUMAN	APOD	9	1.3127e+07	1.94071e+07	1.27095e+07	4.99173e+07	2.0557e+07	3.20935e+07	8.97349e+06	5.35493e+06	1.45483e+07		16	sp|P05090|APOD_HUMAN	APOD	9	428756000	744310000	365368000	271979700	840224000
17	sp|P02649|APOE_HUMAN	APOE	22	1.1581e+07	1.05984e+07	1.29357e+07	3.02439e+07	2.38132e+07	2.86665e+07	1.98862e+07	1.97826e+07	1.53384e+07	17	sp|P02649|APOE_HUMAN	APOE	22	7.98953e+06	6.07151e+06	9.58306e+06	4.80211e+07	3.32913e+07	4.28295e+07	2.14193e+07	1.71275e+07	1.70905e+07		17	sp|P02649|APOE_HUMAN	APOE	22	1.21784e+07	1.26243e+07	2.3956e+07	29521000	1.7677e+07	1.91038e+06	4.08542e+07	1.95856e+07	7.04443e+06		17	sp|P02649|APOE_HUMAN	APOE	22	131310100	357970000	89645400	34015900	101102400
18	sp|Q13790|APOF_HUMAN	APOF	13	1.14942e+06	1.33954e+06	1.36899e+06	8.01069e+06	7.57923e+06	7.88238e+06	1.51415e+06	1.37585e+06	1.36543e+06	18	sp|Q13790|APOF_HUMAN	APOF	13	1.09282e+06	1.28892e+06	2.37635e+06	1.37189e+07	9.74838e+06	1.72632e+07	1.47035e+06	1.43076e+06	1.71905e+06		18	sp|Q13790|APOF_HUMAN	APOF	13	160148	241825	225554	256241	159765	52465.4	31603.1	34006.9	79738.5		18	sp|Q13790|APOF_HUMAN	APOF	13	32631800	51690500	14569600	13933600	41362100
19	sp|P02749|APOH_HUMAN	APOH	17	184366	440416	253539	1.46817e+06	1.78046e+06	801518	275375	368345	438776	19	sp|P02749|APOH_HUMAN	APOH	17	80544.7	346409	81832.4	389671	1.07269e+06	270129	346475	323549	495871		19	sp|P02749|APOH_HUMAN	APOH	17	10812.9	197962	20691.3	212324	672676	0	14511.8	103278	0		19	sp|P02749|APOH_HUMAN	APOH	17	29367900	32060100	39336000	79264000	87586000
20	sp|O14791|APOL1_HUMAN	APOL1	21	1.14018e+06	994319	707686	2.92663e+06	3.18106e+06	1.42171e+06	950830	979380	423470	20	sp|O14791|APOL1_HUMAN	APOL1	21	1.9881e+06	1.52266e+06	1.44538e+06	6.15938e+06	5.31962e+06	2.77978e+06	1.86606e+06	1.58338e+06	705162		20	sp|O14791|APOL1_HUMAN	APOL1	21	209129	168616	141338	1.48499e+06	565911	0	703795	946450	165452		20	sp|O14791|APOL1_HUMAN	APOL1	21	6831650	3803130	1962760	2958700	4730028
21	sp|O95445|APOM_HUMAN	APOM	9	6731700	6144800	7293400	24700000	2.60199e+07	3.55739e+07	8302300	8.03132e+06	1.14403e+07	21	sp|O95445|APOM_HUMAN	APOM	9	1.21293e+07	9.38344e+06	1.41858e+07	55039000	4.44439e+07	73553000	1.59583e+07	1.35957e+07	1.83266e+07		21	sp|O95445|APOM_HUMAN	APOM	9	1.07141e+06	1.83191e+06	1.54416e+06	2.51812e+06	1.91657e+06	52360.1	978821	941123	205354		21	sp|O95445|APOM_HUMAN	APOM	9	15857100	30423400	9267130	13264560	22438300
22	sp|P02745|C1QA_HUMAN	C1QA	12	5.05733e+06	4.03517e+06	3.83208e+06	4095.67	89486.7	0	12795.8	117232	9738.33	22	sp|P02745|C1QA_HUMAN	C1QA	12	2.48766e+06	2.37936e+06	2425000	0	68280	0	7220.75	15482.5	0		22	sp|P02745|C1QA_HUMAN	C1QA	12	24106500	1.28598e+07	18369000	214379	1.61194e+06	0	217333	80337.5	36638.3		22	sp|P02745|C1QA_HUMAN	C1QA	12	3752990	5314600	1274200		274250
23	sp|P02746|C1QB_HUMAN	C1QB	13	4.95415e+06	3194000	2.89769e+06	16981	112051	28870.8	19280	113210	13367.7	23	sp|P02746|C1QB_HUMAN	C1QB	13	2.45683e+06	2.25655e+06	1928400	3546.85	130030	13926.9	9216.92	37070.8	3068.31		23	sp|P02746|C1QB_HUMAN	C1QB	13	1.70544e+07	1.19083e+07	1.46632e+07	475015	1.35925e+06	127648	122793	113685	0		23	sp|P02746|C1QB_HUMAN	C1QB	13	3117900	6672700	1601970		591580
24	sp|P02747|C1QC_HUMAN	C1QC	13	6.33094e+06	4.66677e+06	4.28794e+06	3194.23	100784	0	9995.75	94977.2	2836.08	24	sp|P02747|C1QC_HUMAN	C1QC	13	2.86159e+06	2.78882e+06	2.44635e+06	0	57924.6	0	0	19077.2	5236		24	sp|P02747|C1QC_HUMAN	C1QC	13	2.60166e+07	1.80135e+07	2.12366e+07	302744	1.95528e+06	25412.3	246868	55531.5	0		24	sp|P02747|C1QC_HUMAN	C1QC	13	4121560	6769680	2899410		90778
25	sp|P00736|C1R_HUMAN	C1R	37	1.89761e+06	1.00575e+06	1.3739e+06	840.081	19202.2	0	41780.4	55164.1	21879.1	25	sp|P00736|C1R_HUMAN	C1R	37	2.22356e+06	1.32208e+06	1.93358e+06	10882.7	36002.2	7805.14	42601.9	44677.3	13441.1		25	sp|P00736|C1R_HUMAN	C1R	37	3.55454e+06	1.50026e+06	2.63157e+06	88787.6	264058	16532.7	148936	152788	4514.59		25	sp|P00736|C1R_HUMAN	C1R	37	7706673	6468210	2656404		80120
26	sp|P09871|C1S_HUMAN	C1S	26	5.66688e+06	2.96964e+06	4.01202e+06	13032.3	69871.2	17986.5	74892.1	111313	81487.3	26	sp|P09871|C1S_HUMAN	C1S	26	8.32188e+06	4465000	6.93512e+06	48550.8	132402	66026.9	118652	154320	58601.2		26	sp|P09871|C1S_HUMAN	C1S	26	9.42165e+06	3624700	5.50581e+06	423263	814547	173203	721500	923572	1.24216e+06		26	sp|P09871|C1S_HUMAN	C1S	26	59056700	24841900	14716500	91164	29741
27	sp|P01024|CO3_HUMAN	CO3	97	539465	787834	518845	556587	657310	300556	4.63043e+06	3.24068e+06	3.74472e+06	27	sp|P01024|CO3_HUMAN	CO3	97	713152	1.00112e+06	845814	706372	706581	618027	6.54274e+06	4.17949e+06	4.81402e+06		27	sp|P01024|CO3_HUMAN	CO3	97	1.08815e+06	804987	718711	723265	978627	404641	3.15577e+06	2.42021e+06	468336		27	sp|P01024|CO3_HUMAN	CO3	97	31682270	69874800	8372950	18006244	100001500
28	sp|P04003|C4BPA_HUMAN	C4BPA	31	116368	96865.2	117548	771.29	83231.9	0	125419	378474	27769.7	28	sp|P04003|C4BPA_HUMAN	C4BPA	31	74149.4	55624.5	52920	0	11844	0	26353.2	11371.9	1782		28	sp|P04003|C4BPA_HUMAN	C4BPA	31	152045	210093	404032	77912.9	1.22047e+06	6310.32	387281	43346.8	0		28	sp|P04003|C4BPA_HUMAN	C4BPA	31	718770	270586	101110		30083
29	sp|P01031|CO5_HUMAN	CO5	84	8718.1	13360	10264.2	2087.35	5897.38	0	209221	310192	157664	29	sp|P01031|CO5_HUMAN	CO5	84	5085.65	14557.6	14874.8	1438.7	2279.38	0	251893	334340	181271		29	sp|P01031|CO5_HUMAN	CO5	84	44908.6	30328.9	44473.3	66972.4	124686	253381	307247	430590	805458		29	sp|P01031|CO5_HUMAN	CO5	84		121840
30	sp|O43866|CD5L_HUMAN	CD5L	19	690842	760905	699395	16391.3	55846.8	41455.3	44870	72492.6	44164.7	30	sp|O43866|CD5L_HUMAN	CD5L	19	367100	517221	446453	0	18581.6	3548.84	12576.2	17571.7	10678.6		30	sp|O43866|CD5L_HUMAN	CD5L	19	1.95497e+06	2.33021e+06	3.40253e+06	313679	915079	902968	559426	1.47284e+06	1.41209e+06		30	sp|O43866|CD5L_HUMAN	CD5L	19	505227	1297300	367180		255780
31	sp|P00751|CFAB_HUMAN	CFAB	36	5195.56	14246.1	12595.8	30057.8	51156.7	12944.7	258486	222911	201919	31	sp|P00751|CFAB_HUMAN	CFAB	36	1864.08	9620	10154.2	3571.67	8008.89	2346.67	255853	156494	194600		31	sp|P00751|CFAB_HUMAN	CFAB	36	1010.67	1656.97	730.028	4838.25	17404.9	0	7149.44	0	0		31	sp|P00751|CFAB_HUMAN	CFAB	36	2012470	2613770	3237490	4192290	7466900
32	sp|P10909|CLUS_HUMAN	CLUS	19	2.09637e+07	1.93543e+07	3.21356e+07	1.10399e+06	1.54555e+06	1.23842e+06	5.30921e+06	3.82169e+06	6.75221e+06	32	sp|P10909|CLUS_HUMAN	CLUS	19	2.50962e+07	2.42075e+07	3.88878e+07	1.89356e+06	2.68661e+06	2.16914e+06	7.13305e+06	4.43121e+06	7.79011e+06		32	sp|P10909|CLUS_HUMAN	CLUS	19	4.76089e+07	4.39232e+07	5.44182e+07	1.30245e+07	7.90784e+06	1.48467e+06	7.35168e+06	6.09247e+06	855548		32	sp|P10909|CLUS_HUMAN	CLUS	19	249368000	223411000	290545000	3737090	13263000
33	sp|P00734|THRB_HUMAN	THRB	33	1.80512e+06	1.89018e+06	3.38603e+06	1899620	1565470	1.68378e+06	1.3652e+06	1.64762e+06	1.34423e+06	33	sp|P00734|THRB_HUMAN	THRB	33	1.76748e+06	1.9923e+06	4.48309e+06	147078	230048	153854	1.23667e+06	1.38397e+06	1.47958e+06		33	sp|P00734|THRB_HUMAN	THRB	33	2.66963e+06	2.0457e+06	3.39482e+06	291700	302194	9199.7	1.55142e+07	1.01357e+07	19599.7		33	sp|P00734|THRB_HUMAN	THRB	33	14723000	50289000	63808000	1398600	6125120
34	sp|P02751|FINC_HUMAN	FINC	101	945980	755839	1.45393e+06	1550.54	20578.7	1168.23	439685	1.04575e+06	474412	34	sp|P02751|FINC_HUMAN	FINC	101	1388000	1.01263e+06	1.19976e+06	1109.83	41869.2	6303.43	502606	760243	408193		34	sp|P02751|FINC_HUMAN	FINC	101	1.8282e+06	813257	3.68568e+06	92923	152958	744814	3.39624e+06	4.22188e+06	1.00052e+07		34	sp|P02751|FINC_HUMAN	FINC	101	7019100	6304840	3386430		765466
35	sp|P00738|HPT_HUMAN	HPT	22	465983	292855	361940	295995	233005	181000	318705	187023	119203	35	sp|P00738|HPT_HUMAN	HPT	22	786468	491695	641805	653932	408677	385523	450550	264468	168286		35	sp|P00738|HPT_HUMAN	HPT	22	685891	423095	328474	1.5993e+06	1.67932e+06	19284.1	2.16427e+06	1.74491e+06	0		35	sp|P00738|HPT_HUMAN	HPT	22	7980680	4065370	2034070	246550	487290
36	sp|P00739|HPTR_HUMAN	HPTR	22	1.17813e+06	1.0139e+06	919500	438057	319799	368025	161768	137080	128658	36	sp|P00739|HPTR_HUMAN	HPTR	22	1827250	1.41681e+06	1.69539e+06	946035	549382	678942	213441	155921	155435		36	sp|P00739|HPTR_HUMAN	HPTR	22	1.02228e+06	1.02372e+06	1.24676e+06	999455	363477	0	318151	370309	0		36	sp|P00739|HPTR_HUMAN	HPTR	22	13643380	13214490	5847720	112864	309359
37	sp|P01857|IGHG1_HUMAN	IGHG1	15	5.76007e+06	3.42907e+06	7.74833e+06	2.25807e+06	1459820	2.16509e+06	1.34377e+06	1.0567e+06	1.60945e+06	37	sp|P01857|IGHG1_HUMAN	IGHG1	15	8.41513e+06	5.18013e+06	1.22069e+07	5303800	3.04213e+06	4.15133e+06	3437800	2.42401e+06	3.53137e+06		37	sp|P01857|IGHG1_HUMAN	IGHG1	15	7.29111e+06	4105000	7249400	8389400	6.67227e+06	1.00693e+06	673993	1.29605e+06	131267		37	sp|P01857|IGHG1_HUMAN	IGHG1	15	110799000	75600000	102039000	14962700	20644100
38	sp|P01834|IGKC_HUMAN	IGKC	5	39856000	30656200	53754600	4520576	5040470	4823996	3474160	3927960	3793936	38	sp|P01834|IGKC_HUMAN	IGKC	5	38981400	24522320	63600200	7845780	7064320	8405354	4455958	4599474	4865258		38	sp|P01834|IGKC_HUMAN	IGKC	5	73584600	51477400	75096400	21102900	30625680	11448760	7796870	17917560	2984386		38	sp|P01834|IGKC_HUMAN	IGKC	5	248322000	172084000	227746000	7474690	13434950
39	sp|Q14624|ITIH4_HUMAN	ITIH4	46	139474	57280.2	104699	22906.6	22174.7	8656.46	136120	137442	133788	39	sp|Q14624|ITIH4_HUMAN	ITIH4	46	130799	74054.1	131016	38080.2	31956	19984.4	175470	127362	147845		39	sp|Q14624|ITIH4_HUMAN	ITIH4	46	89905.8	28240.2	49371.1	71244.2	96332.2	0	245200	377019	0		39	sp|Q14624|ITIH4_HUMAN	ITIH4	46	36754800	12176920	13911770	724657	1258390
40	sp|P04180|LCAT_HUMAN	LCAT	20	66520	61315	81354.5	628605	340660	551680	83219	79910.5	57060.5	40	sp|P04180|LCAT_HUMAN	LCAT	20	47287	53788.5	82031	1289550	526865	1133370	53781	47403.5	59846.5		40	sp|P04180|LCAT_HUMAN	LCAT	20	29414	22719.5	37153.5	12372.5	9638.5	0	0	0	7653.5		40	sp|P04180|LCAT_HUMAN	LCAT	20	9287900	10212600	9364200	4882300	4060100
41	sp|P08519|APOA_HUMAN	APO(a)	204	6647.01	5880.1	24308.5	17196.2	11453.4	52862.7	47319.6	45332.8	39283.8	41	sp|P08519|APOA_HUMAN	APO(a)	204	1872.56	1373	5953.04	4924.26	1468.31	24290.8	2314.22	777.059	1724.61		41	sp|P08519|APOA_HUMAN	APO(a)	204	15212.3	12249.7	91705.4	421985	118150	109933	3164.67	798.529	0		41	sp|P08519|APOA_HUMAN	APO(a)	204	4.13029e+06	2609000	4972200	698380	1196076
42	sp|Q9UHG3|PCYOX_HUMAN	PYCOX	23	95973.9	114178	72619.1	336965	316439	318596	174178	193652	158470	42	sp|Q9UHG3|PCYOX_HUMAN	PYCOX	23	118670	120191	105839	787461	712635	729643	273717	272474	235278		42	sp|Q9UHG3|PCYOX_HUMAN	PYCOX	23	107487	58532.6	48077.8	237478	224004	3461.43	61337.4	88653.5	0		42	sp|Q9UHG3|PCYOX_HUMAN	PYCOX	23	14900800	15774200	4267200	65440	765210
43	sp|P00747|PLMN_HUMAN	PLMN	42	116060	76410.8	170609	53233.1	63364.7	88639.3	2.76224e+06	2.71301e+06	1.65461e+06	43	sp|P00747|PLMN_HUMAN	PLMN	42	42193.1	32460	57501.7	2435.71	0	24568.8	60173.9	34195.7	65279.3		43	sp|P00747|PLMN_HUMAN	PLMN	42	33488.3	13683.5	83253.9	288824	103698	3.54071e+06	87475.7	76104.9	379297		43	sp|P00747|PLMN_HUMAN	PLMN	42	30046100	18512720	32102900	6057330	5654160
44	sp|P55058|PLTP_HUMAN	PLTP	21	653371	663531	622271	825676	936533	1.02147e+06	275864	239978	300435	44	sp|P55058|PLTP_HUMAN	PLTP	21	952700	865171	903162	1.72801e+06	1.60058e+06	1.76037e+06	342174	269569	375894		44	sp|P55058|PLTP_HUMAN	PLTP	21	711997	863280	766572	5603500	2.47556e+06	2.91105e+06	1.62719e+06	1.15194e+06	673095		44	sp|P55058|PLTP_HUMAN	PLTP	21	1922040	2353800	885160	156980	332880
45	sp|P27169|PON1_HUMAN	PON1	15	22938200	2.16483e+07	2.11209e+07	64185400	52810800	8.33661e+07	9191728	9448040	1.18408e+07	45	sp|P27169|PON1_HUMAN	PON1	15	2.54879e+07	2.19753e+07	2.72847e+07	138840000	9.59527e+07	1.71455e+08	1.99861e+07	1.83891e+07	21578400		45	sp|P27169|PON1_HUMAN	PON1	15	13605600	11375000	1.01379e+07	10110640	7.97531e+06	5.04827e+06	3.01789e+06	3603940	2.28649e+06		45	sp|P27169|PON1_HUMAN	PON1	15	1745710000	1711050000	849101000	56421000	153146000
46	sp|P02775|CXCL7_HUMAN	CXCL7	8	392875	113362	583612	16347000	10679000	16660000	2796375	2.70694e+06	2.81976e+06	46	sp|P02775|CXCL7_HUMAN	CXCL7	8	3901.5	8529.25	33895	0	8162.62	11259.1	60763.8	5392.75	18268.8		46	sp|P02775|CXCL7_HUMAN	CXCL7	8	65271.2	10299	86125	737488	490350	962175	213091	85005	142412		46	sp|P02775|CXCL7_HUMAN	CXCL7	8	1110850	254595			18784300
47	sp|P35542|SAA4_HUMAN	SAA4	6	37100500	3.22643e+07	26236500	1.61977e+08	199730000	186895000	1.11742e+08	125280000	1.17728e+08	47	sp|P35542|SAA4_HUMAN	SAA4	6	6.78483e+07	4.69737e+07	6.15983e+07	352890000	3.07958e+08	3.57153e+08	163120000	1.11238e+08	158375000		47	sp|P35542|SAA4_HUMAN	SAA4	6	5.64067e+06	4.60133e+06	4.16133e+06	1.02258e+07	3906500	1.57678e+06	1.17842e+07	5.06217e+06	1316300		47	sp|P35542|SAA4_HUMAN	SAA4	6	78655000	45190000	35671200	186128000	289090000
48	sp|P01009|A1AT_HUMAN	A1AT	22	730395	726291	1.00755e+06	8.39905e+06	6.29705e+06	5.39091e+06	1.75177e+06	1.69582e+06	1095000	48	sp|P01009|A1AT_HUMAN	A1AT	22	520214	611423	536995	1.80136e+06	2.06327e+06	1.55905e+06	660241	736514	241005		48	sp|P01009|A1AT_HUMAN	A1AT	22	246523	172927	100723	836345	858255	0	345855	281382	8917.73		48	sp|P01009|A1AT_HUMAN	A1AT	22	138161000	207852000	127599000	825300000	832130000
49	sp|P02787|TRFE_HUMAN	TRFE	41	306649	456193	875505	1.31094e+06	1398600	1.12838e+06	777159	842476	910776	49	sp|P02787|TRFE_HUMAN	TRFE	41	68472.9	321229	61735.9	78577.7	529963	21453.7	50088.2	232176	32579		49	sp|P02787|TRFE_HUMAN	TRFE	41	25791.6	140972	15878.1	564260	960273	32792.4	25152.9	111297	0		49	sp|P02787|TRFE_HUMAN	TRFE	41	129878000	145881000	283415000	231931000	244856000
50	sp|P02766|TTHY_HUMAN	TTHY	6	1.67677e+06	1.60618e+06	1.37988e+06	5725000	7993500	2.38248e+06	909010	847832	440317	50	sp|P02766|TTHY_HUMAN	TTHY	6	1.20988e+06	1.30583e+06	1.16797e+06	2.49572e+06	2.90677e+06	1.23323e+06	517457	591672	162773		50	sp|P02766|TTHY_HUMAN	TTHY	6	480733	650125	556137	1.01483e+06	330917	0	241168	109100	0		50	sp|P02766|TTHY_HUMAN	TTHY	6	37730300	51929000	23353900	45284000	51395000
51	sp|P04004|VTNC_HUMAN	VTNC	24	4.51471e+06	4.60742e+06	5.93996e+06	454642	724304	258392	1.00151e+07	1.25448e+07	4584250	51	sp|P04004|VTNC_HUMAN	VTNC	24	5243875	4.18342e+06	6.63229e+06	437766	944383	323360	1.01917e+07	9.57342e+06	4.67646e+06		51	sp|P04004|VTNC_HUMAN	VTNC	24	1.05082e+07	7120875	7.07558e+06	1.43527e+06	2427300	2.30446e+07	7.68771e+07	8.02004e+07	5.51602e+07		51	sp|P04004|VTNC_HUMAN	VTNC	24	28728200	102394000	117240000	12565400	25356300
	*theoretical count of peptide per protein													*theoretical count of peptide per protein														*theoretical count of peptide per protein														*theoretical count of peptide per protein
[truncated: 4 more columns]

## Sheet: 5_DIA_data_%_of total area
	DATA	sample nr.	A01	A13	A25	A02	A14	A26	A03	A15	A27								DATA	sample nr.	A04	A16	A28	A05	A17	A29	A06	A18	A30									DATA	sample nr.	A07	A19	A31	A08	A20	A32	A09	A21	A33
	percentage of each protein on total area	serum pool	Pool-1	Pool-2	Pool-3	Pool-1	Pool-2	Pool-3	Pool-1	Pool-2	Pool-3	MEANS	MEANS	MEANS	stdev	stdev	stdev		percentage of each protein on total area	serum pool	Pool-1	Pool-2	Pool-3	Pool-1	Pool-2	Pool-3	Pool-1	Pool-2	Pool-3	MEANS	MEANS	MEANS	stdev	stdev	stdev			percentage of each protein on total area	serum pool	Pool-1	Pool-2	Pool-3	Pool-1	Pool-2	Pool-3	Pool-1	Pool-2	Pool-3	MEANS
		isolation method	IA	IA	IA	UC	UC	UC	DS	DS	DS	IA	UC	DS	IA	UC	DS			isolation method	IA	IA	IA	UC	UC	UC	DS	DS	DS	IA	UC	DS	IA	UC	DS				isolation method	IA	IA	IA	UC	UC	UC	DS	DS	DS	IA
	Protein	sample type	Total HDL	Total HDL	Total HDL	Total HDL	Total HDL	Total HDL	Total HDL	Total HDL	Total HDL	HDL	HDL	HDL	HDL	HDL	HDL		Protein	FPLC fraction	FPLC 7.5-12nm	FPLC 7.5-12nm	FPLC 7.5-12nm	FPLC 7.5-12nm	FPLC 7.5-12nm	FPLC 7.5-12nm	FPLC 7.5-12nm	FPLC 7.5-12nm	FPLC 7.5-12nm	FPLC 7.5-12nm	FPLC 7.5-12nm	FPLC 7.5-12nm	FPLC 7.5-12nm	FPLC 7.5-12nm	FPLC 7.5-12nm			Protein	FPLC fraction	FPLC >12nm	FPLC >12nm	FPLC >12nm	FPLC >12nm	FPLC >12nm	FPLC >12nm	FPLC >12nm	FPLC >12nm	FPLC >12nm	FPLC >12nm
1	sp|P01023|A2MG_HUMAN	A2MG	0.00486535	0.017317	0.00825993	0.000263	0.00255824	0.000199552	0.00302039	0.00446725	0.00211627	0.0101474	0.00100693	0.00320131	0.00643684	0.00134385	0.00118589	1	sp|P01023|A2MG_HUMAN	A2MG	0.00415733	0.0165718	0.0069245	8.90342e-05	0.00123163	7.40466e-05	0.00198063	0.00457993	0.00122667	0.00921789	0.000464904	0.00259574	0.00651727	0.000664048	0.00175922		1	sp|P01023|A2MG_HUMAN	A2MG	0.0639567	0.117789	0.0989278	0.19807	1.88231	0.580335	0.496364	1.57681	1.45523	0.0935579
2	sp|P43652|AFAM_HUMAN	AFAM	0.000175934	0.000274552	0.000348464	0.000137957	0.000126971	0.000130088	0.000574467	0.000434968	0.001013	0.000266316	0.000131672	0.000674145	8.65592e-05	5.66181e-06	0.000301632	2	sp|P43652|AFAM_HUMAN	AFAM	2.94136e-05	0.000157548	5.92798e-05	5.591e-05	3.60436e-05	5.86102e-05	0.000214355	0.000121147	0.000358001	8.20805e-05	5.01879e-05	0.000231168	6.7041e-05	1.23236e-05	0.000119319		2	sp|P43652|AFAM_HUMAN	AFAM	0	0	0	0.000128996	0.000790274	0	0.00171757	0.000171107	0	0
3	sp|P01019|ANGT_HUMAN	ANGT	0.00275666	0.00303094	0.00149197	0.00256298	0.00168029	0.000637706	0.000712342	0.000656554	0.000162283	0.00242652	0.00162699	0.000510393	0.000820885	0.000963744	0.00030276	3	sp|P01019|ANGT_HUMAN	ANGT	0.00297545	0.00338376	0.00174341	0.000286845	0.000289503	3.94927e-05	0.000204662	0.000194182	3.43967e-05	0.00270087	0.00020528	0.000144413	0.000853948	0.000143582	9.54213e-05		3	sp|P01019|ANGT_HUMAN	ANGT	0.0134099	0.00754903	0.00520208	0.0149139	0.0175408	0	0.00371721	0.00584024	0	0.00872034
4	sp|P02765|FETUA_HUMAN	FETUA	0.0137624	0.00998277	0.0183912	0.0520124	0.0333518	0.0183041	0.105013	0.0878811	0.059475	0.0140454	0.0345561	0.0841231	0.00421133	0.0168864	0.0230006	4	sp|P02765|FETUA_HUMAN	FETUA	0.00152843	0.00343375	0.00134672	0.00078123	0.00144732	0.000334737	0.0200068	0.0082928	0.00580018	0.00210297	0.00085443	0.0113666	0.00115607	0.000559894	0.00758573		4	sp|P02765|FETUA_HUMAN	FETUA	0.00897478	0.0121898	0.00745952	0.129764	0.115785	0	0.466338	0.184502	0	0.00954137
5	sp|P02768|ALBU_HUMAN	ALB	0.444013	0.636257	1.28049	1.10197	0.994487	0.704512	0.741904	0.697293	0.799571	0.78692	0.933657	0.746256	0.43812	0.205594	0.0512779	5	sp|P02768|ALBU_HUMAN	ALB	0.140837	0.312476	0.12792	0.0590265	0.134315	0.0166295	0.0542023	0.152744	0.0276415	0.193745	0.0699904	0.078196	0.103027	0.059604	0.0659124		5	sp|P02768|ALBU_HUMAN	ALB	0.393386	1.01579	0.227957	2.66859	6.06186	1.28104	0.537622	1.51841	0.329632	0.545711
6	sp|P02760|AMBP_HUMAN	AMBP	0.00250282	0.00182585	0.00311833	0.00426217	0.0026105	0.00266473	0.00370153	0.0028842	0.00321914	0.00248234	0.00317913	0.00326829	0.000646485	0.000938334	0.000410876	6	sp|P02760|AMBP_HUMAN	AMBP	0.0010351	0.00117471	0.00113911	0.000702969	0.000348639	0.000341181	0.00319911	0.00209228	0.00270489	0.00111631	0.000464263	0.00266543	7.25402e-05	0.000206759	0.000554472		6	sp|P02760|AMBP_HUMAN	AMBP	0.00770848	0.00514872	0.0085745	0.14456	0.0531602	0.286087	0.0378034	0.0111405	0.00349928	0.0071439
7	sp|P02743|SAMP_HUMAN	SAMP	0.127285	0.0446685	0.0614126	0.000627423	0.00172001	0.000152673	0.00564969	0.00909274	0.00128181	0.0777887	0.000833369	0.00534141	0.043675	0.000803709	0.00391458	7	sp|P02743|SAMP_HUMAN	SAMP	0.0867708	0.0110898	0.0385317	0	0.000136461	7.9375e-05	0.000363383	0.00063232	0.000175849	0.0454641	7.19452e-05	0.000390517	0.0383138	6.8533e-05	0.000229442		7	sp|P02743|SAMP_HUMAN	SAMP	0.272616	0.199708	0.0687215	0	0.0161443	0	0.0239993	0.0311766	0	0.180348
8	sp|P02647|APOA1_HUMAN	APOA1	54.2809	59.0931	57.15	51.5819	53.4803	55.2486	58.2536	59.91	61.1603	56.8413	53.437	59.7746	2.42089	1.83371	1.45808	8	sp|P02647|APOA1_HUMAN	APOA1	57.7196	59.8291	60.196	50.4871	54.105	56.6136	62.4747	64.7309	66.3483	59.2482	53.7352	64.518	1.33647	3.07997	1.94558		8	sp|P02647|APOA1_HUMAN	APOA1	25.2138	29.6196	18.5365	35.7123	45.6814	33.6066	32.5671	41.5046	36.4505	24.4566
9	sp|P02652|APOA2_HUMAN	APOA2	23.6197	21.0212	21.3108	25.2601	24.4998	25.8651	17.4838	19.0196	17.5421	21.9839	25.2083	18.0152	1.42402	0.684147	0.870346	9	sp|P02652|APOA2_HUMAN	APOA2	27.7663	25.4884	23.5794	28.7756	29.2715	26.3847	21.9177	24.0959	17.8291	25.6114	28.144	21.2809	2.09613	1.54356	3.18156		9	sp|P02652|APOA2_HUMAN	APOA2	6.86214	8.99946	6.14739	23.8522	16.891	31.6008	17.162	13.8803	23.5322	7.33633
10	sp|P06727|APOA4_HUMAN	APOA4	0.343442	0.685684	0.250642	0.11334	0.128467	0.131768	2.56207	2.52805	2.91319	0.426589	0.124525	2.66777	0.22913	0.00982585	0.213223	10	sp|P06727|APOA4_HUMAN	APOA4	0.0741389	0.216647	0.0707623	0.0233	0.0570848	0.021628	0.632253	0.643891	0.698614	0.120516	0.0340043	0.658253	0.0832687	0.0200058	0.0354351		10	sp|P06727|APOA4_HUMAN	APOA4	0.770113	0.759306	0.296188	0.186804	0.526918	0	1.53811	2.04483	1.78915	0.608536
11	sp|P04114|APOB_HUMAN	APOB	0.0120421	0.0218271	0.0112486	0.000962264	0.00204723	0.00132965	0.000233027	0.000200213	0.000128146	0.0150392	0.00144638	0.000187128	0.0058918	0.000551824	5.36509e-05	11	sp|P04114|APOB_HUMAN	APOB	0.00285587	0.00637068	0.00248864	0.000413752	0.000874564	0.000444706	0.000109872	8.8681e-05	5.5074e-05	0.00390507	0.000577674	8.45424e-05	0.00214317	0.000257579	2.76325e-05		11	sp|P04114|APOB_HUMAN	APOB	0.227231	0.342941	0.245991	0.161769	0.497365	0.169149	0.0358764	0.00893675	0.015881	0.272054
12	sp|P02654|APOC1_HUMAN	APOC1	5.77594	5.57085	4.45066	7.39808	7.15278	5.88346	8.74695	7.19091	7.90428	5.26582	6.81144	7.94738	0.713357	0.81296	0.778919	12	sp|P02654|APOC1_HUMAN	APOC1	4.74243	4.30567	4.51921	7.20213	6.16818	5.67634	7.08699	4.55155	7.39326	4.52244	6.34888	6.34394	0.218395	0.778782	1.55979		12	sp|P02654|APOC1_HUMAN	APOC1	6.74623	9.82281	10.8712	6.96746	2.34783	1.76332	4.93674	0.98255	5.41689	9.14676
13	sp|P02655|APOC2_HUMAN	APOC2	3.14728	2.24167	2.14703	3.44169	3.70258	2.36199	3.9107	3.05458	2.50171	2.51199	3.16875	3.15566	0.552205	0.710751	0.709913	13	sp|P02655|APOC2_HUMAN	APOC2	0.99464	1.16331	1.363	3.49635	2.76269	2.22325	2.53956	1.60275	2.0914	1.17365	2.82743	2.0779	0.184397	0.639016	0.46855		13	sp|P02655|APOC2_HUMAN	APOC2	1.76924	4.34988	6.0162	6.48597	1.46467	0.0733225	3.39465	0.580342	0.323162	4.04511
14	sp|P02656|APOC3_HUMAN	APOC3	3.05151	1.72542	2.57577	4.9521	4.64395	3.46158	3.85675	2.93847	3.2282	2.4509	4.35254	3.34114	0.671803	0.786833	0.469441	14	sp|P02656|APOC3_HUMAN	APOC3	0.668715	0.602788	1.16615	3.49396	1.7507	3.15421	1.17356	0.782289	2.25403	0.812551	2.79962	1.40329	0.307994	0.924143	0.762293		14	sp|P02656|APOC3_HUMAN	APOC3	2.38709	1.73039	3.18446	2.80159	0.872327	0.253911	0.849448	0.535007	0.558477	2.43398
15	sp|P55056|APOC4_HUMAN	APOC4	0.0301415	0.0352691	0.0214878	0.0436131	0.0449086	0.0252195	0.0224078	0.0199627	0.0135719	0.0289661	0.0379137	0.0186474	0.00696547	0.0110126	0.00456242	15	sp|P55056|APOC4_HUMAN	APOC4	0.019357	0.0242665	0.0158179	0.0419722	0.0358694	0.0230239	0.0224727	0.0104877	0.0142972	0.0198138	0.0336218	0.0157525	0.0042428	0.00967205	0.00612361		15	sp|P55056|APOC4_HUMAN	APOC4	0.0705402	0.108045	0.115736	0.102445	0.0497023	0	0.0633372	0.0150957	0.0648319	0.0981069
16	sp|P05090|APOD_HUMAN	APOD	1.97137	2.0507	2.43764	2.36138	1.82308	2.51947	0.440899	0.345729	0.430725	2.15324	2.23464	0.405784	0.249477	0.365084	0.0522577	16	sp|P05090|APOD_HUMAN	APOD	2.27994	2.54272	2.22501	2.74362	2.53546	2.73216	0.453938	0.377247	0.392213	2.34922	2.67041	0.407799	0.169812	0.117013	0.040652		16	sp|P05090|APOD_HUMAN	APOD	2.62126	3.87979	2.51079	6.27498	4.08072	11.0863	1.79708	1.20045	4.37407	3.00395
17	sp|P02649|APOE_HUMAN	APOE	0.447132	0.462229	0.539557	0.328954	0.233724	0.282293	0.405431	0.406597	0.278655	0.482973	0.281657	0.363561	0.0495811	0.047618	0.0735331	17	sp|P02649|APOE_HUMAN	APOE	0.1971	0.196867	0.240795	0.275164	0.202358	0.196055	0.296681	0.267276	0.202671	0.211587	0.224526	0.255542	0.0252953	0.0439674	0.0480909		17	sp|P02649|APOE_HUMAN	APOE	2.43184	2.5238	4.73255	3.71101	3.50901	0.659916	8.18168	4.39063	2.11796	3.2294
18	sp|Q13790|APOF_HUMAN	APOF	0.044378	0.0584215	0.0571015	0.08713	0.0743894	0.0776214	0.0308698	0.0282783	0.024806	0.0533003	0.0797136	0.0279847	0.00775505	0.00662293	0.00304255	18	sp|Q13790|APOF_HUMAN	APOF	0.0269596	0.0417926	0.0597111	0.0786105	0.0592548	0.0790233	0.0203659	0.0223272	0.0203856	0.0428211	0.0722962	0.0210262	0.0163999	0.0112961	0.00112671		18	sp|Q13790|APOF_HUMAN	APOF	0.0319793	0.0483446	0.0445586	0.0322114	0.0317145	0.0181235	0.006329	0.00762355	0.023974	0.0416275
19	sp|P02749|APOH_HUMAN	APOH	0.00711822	0.0192079	0.0105753	0.0159689	0.017475	0.00789291	0.00561423	0.0075707	0.00797131	0.0123005	0.0137789	0.00705208	0.00622675	0.00515278	0.00126123	19	sp|P02749|APOH_HUMAN	APOH	0.00198702	0.0112322	0.00205622	0.00223284	0.00652029	0.00123654	0.00479905	0.00504902	0.00588038	0.00509181	0.00332989	0.00524281	0.00531785	0.00280751	0.000566116		19	sp|P02749|APOH_HUMAN	APOH	0.00215919	0.0395759	0.00408761	0.0266906	0.133531	0	0.0029062	0.0231524	0	0.0152742
20	sp|O14791|APOL1_HUMAN	APOL1	0.0440213	0.0433654	0.029518	0.0318321	0.0312218	0.0140002	0.0193851	0.0201295	0.00769323	0.0389682	0.0256847	0.0157359	0.00819072	0.0101237	0.00697513	20	sp|O14791|APOL1_HUMAN	APOL1	0.049046	0.0493716	0.0363184	0.0352937	0.0323349	0.0127246	0.025847	0.0247089	0.0083623	0.044912	0.0267844	0.0196394	0.00744409	0.0122657	0.00978279		20	sp|O14791|APOL1_HUMAN	APOL1	0.04176	0.0337091	0.0279216	0.186674	0.112338	0	0.140946	0.212172	0.0497446	0.0344636
21	sp|O95445|APOM_HUMAN	APOM	0.259906	0.267994	0.304212	0.268655	0.255383	0.350312	0.169264	0.16507	0.207837	0.277371	0.29145	0.180724	0.0235945	0.0514064	0.0235742	21	sp|O95445|APOM_HUMAN	APOM	0.299227	0.304255	0.356449	0.315378	0.270149	0.336694	0.22104	0.212162	0.217329	0.319977	0.307407	0.216844	0.0316854	0.0339811	0.00445888		21	sp|O95445|APOM_HUMAN	APOM	0.213946	0.366229	0.305051	0.316547	0.380453	0.0180871	0.196024	0.210978	0.0617415	0.295075
22	sp|P02745|C1QA_HUMAN	C1QA	0.19526	0.175986	0.159838	4.45474e-05	0.000878303	0	0.000260876	0.0024095	0.000176918	0.177028	0.000307617	0.000949096	0.0177336	0.000494731	0.00126544	22	sp|P02745|C1QA_HUMAN	C1QA	0.0613698	0.0771499	0.0609334	0	0.000415035	0	0.000100015	0.000241606	0	0.0664844	0.000138345	0.000113874	0.00923917	0.00023962	0.000121398		22	sp|P02745|C1QA_HUMAN	C1QA	4.81371	2.57089	3.62883	0.0269491	0.319982	0	0.0435243	0.0180098	0.0110156	3.67115
23	sp|P02746|C1QB_HUMAN	C1QB	0.191276	0.1393	0.120864	0.000184697	0.00109977	0.000284304	0.000393073	0.00232684	0.000242853	0.15048	0.000522923	0.00098759	0.0365129	0.000502039	0.00116226	23	sp|P02746|C1QB_HUMAN	C1QB	0.0606093	0.073168	0.0484553	2.03237e-05	0.000790377	6.37515e-05	0.000127664	0.000578494	3.63861e-05	0.0607442	0.000291484	0.000247515	0.0123569	0.000432599	0.000290247		23	sp|P02746|C1QB_HUMAN	C1QB	3.40552	2.38066	2.89674	0.059713	0.26982	0.0440943	0.0245912	0.0254854	0	2.89431
24	sp|P02747|C1QC_HUMAN	C1QC	0.244433	0.203532	0.178852	3.47427e-05	0.000989189	0	0.000203789	0.00195209	5.15234e-05	0.208939	0.00034131	0.000735802	0.0331228	0.000561348	0.00105609	24	sp|P02747|C1QC_HUMAN	C1QC	0.0705947	0.0904264	0.0614698	0	0.00035209	0	0	0.000297703	6.20921e-05	0.0741636	0.000117363	0.000119932	0.0148045	0.000203279	0.000157053		24	sp|P02747|C1QC_HUMAN	C1QC	5.19514	3.60118	4.19534	0.0380571	0.388137	0.00877836	0.0494392	0.0124489	0	4.33055
25	sp|P00736|C1R_HUMAN	C1R	0.0732651	0.043864	0.057306	9.13732e-06	0.000188467	0	0.000851801	0.0011338	0.00039748	0.058145	6.58683e-05	0.000794361	0.0147185	0.000106272	0.000371507	25	sp|P00736|C1R_HUMAN	C1R	0.0548546	0.0428681	0.0485855	6.23587e-05	0.000218836	3.57285e-05	0.000590082	0.000697195	0.000159394	0.0487694	0.000105641	0.000482223	0.00599535	9.893e-05	0.000284662		25	sp|P00736|C1R_HUMAN	C1R	0.709789	0.299927	0.519872	0.0111613	0.0524174	0.00571101	0.0298267	0.0342515	0.00135735	0.509863
26	sp|P09871|C1S_HUMAN	C1S	0.218794	0.129515	0.167344	0.000141749	0.000685779	0.000177122	0.00152687	0.00228785	0.00148039	0.171884	0.000334883	0.00176504	0.0448123	0.000304399	0.000453365	26	sp|P09871|C1S_HUMAN	C1S	0.205299	0.144776	0.17426	0.0002782	0.000804797	0.000302243	0.00164345	0.00240818	0.000694933	0.174778	0.000461747	0.00158219	0.0302646	0.000297334	0.000858266		26	sp|P09871|C1S_HUMAN	C1S	1.88137	0.724636	1.08768	0.0532073	0.161694	0.0598307	0.144491	0.207043	0.373465	1.23123
27	sp|P01024|CO3_HUMAN	CO3	0.0208283	0.0343599	0.0216413	0.00605383	0.00645144	0.00295971	0.0944034	0.0666066	0.0680309	0.0256099	0.00515499	0.076347	0.00758866	0.00191154	0.0156535	27	sp|P01024|CO3_HUMAN	CO3	0.0175933	0.0324611	0.0212529	0.00404757	0.0042949	0.00282906	0.090624	0.0652215	0.057088	0.0237691	0.00372384	0.0709778	0.00774671	0.00078471	0.0174934		27	sp|P01024|CO3_HUMAN	CO3	0.217288	0.16093	0.141983	0.0909198	0.194265	0.139778	0.631992	0.542553	0.140809	0.1734
28	sp|P04003|C4BPA_HUMAN	C4BPA	0.00449287	0.00422459	0.00490301	8.3891e-06	0.000816914	0	0.00255698	0.00777889	0.000504496	0.00454016	0.000275101	0.00361346	0.000341673	0.000469242	0.0037505	28	sp|P04003|C4BPA_HUMAN	C4BPA	0.00182924	0.00180361	0.00132973	0	7.19928e-05	0	0.000365021	0.00017746	2.11322e-05	0.00165419	2.39976e-05	0.000187871	0.000281285	4.15651e-05	0.00017218		28	sp|P04003|C4BPA_HUMAN	C4BPA	0.0303612	0.042001	0.0798174	0.00979423	0.242273	0.00217982	0.0775589	0.00971732	0	0.0507266
29	sp|P01031|CO5_HUMAN	CO5	0.000336599	0.000582673	0.000428126	2.27034e-05	5.78822e-05	0	0.00426552	0.00637546	0.0028643	0.000449133	2.68619e-05	0.00450176	0.000124375	2.91643e-05	0.00176746	29	sp|P01031|CO5_HUMAN	CO5	0.000125462	0.000472026	0.000373762	8.24387e-06	1.3855e-05	0	0.00348899	0.00521742	0.00214964	0.00032375	7.3663e-06	0.00361868	0.000178613	6.96908e-06	0.001538		29	sp|P01031|CO5_HUMAN	CO5	0.00896758	0.00606324	0.0087858	0.00841893	0.0247512	0.0875273	0.0615309	0.0965282	0.242167	0.00793887
30	sp|O43866|CD5L_HUMAN	CD5L	0.0266729	0.0331855	0.0291722	0.000178283	0.000548132	0.000408229	0.000914791	0.00148996	0.000802347	0.0296768	0.000378214	0.00106903	0.00328549	0.000186742	0.000368845	30	sp|O43866|CD5L_HUMAN	CD5L	0.00905625	0.0167707	0.0112181	0	0.000112947	1.62451e-05	0.000174193	0.000274209	0.000126634	0.0123484	4.30639e-05	0.000191679	0.00397949	6.10629e-05	7.53253e-05		30	sp|O43866|CD5L_HUMAN	CD5L	0.390379	0.465847	0.672176	0.0394318	0.18165	0.311919	0.112034	0.330175	0.424558	0.509467
31	sp|P00751|CFAB_HUMAN	CFAB	0.000200596	0.000621316	0.000525376	0.00032693	0.000502098	0.000127473	0.00526991	0.00458154	0.0036683	0.000449096	0.000318833	0.00450658	0.000220489	0.000187444	0.000803431	31	sp|P00751|CFAB_HUMAN	CFAB	4.59864e-05	0.000311925	0.000255146	2.04659e-05	4.86814e-05	1.0742e-05	0.00354384	0.00244211	0.0023077	0.000204352	2.66298e-05	0.00276455	0.000140057	1.97064e-05	0.00067822		31	sp|P00751|CFAB_HUMAN	CFAB	0.000201815	0.000331255	0.000144219	0.000608204	0.00345501	0	0.00143179	0	0	0.000225763
32	sp|P10909|CLUS_HUMAN	CLUS	0.809392	0.8441	1.34039	0.0120078	0.0151695	0.0121953	0.108242	0.0785482	0.122668	0.997962	0.0131242	0.103153	0.297062	0.00177373	0.022496	32	sp|P10909|CLUS_HUMAN	CLUS	0.619115	0.784919	0.977142	0.0108503	0.0163303	0.00992937	0.0988004	0.0691496	0.0923805	0.793726	0.01237	0.0867768	0.179176	0.00346052	0.0155995		32	sp|P10909|CLUS_HUMAN	CLUS	9.50681	8.78095	10.7504	1.63727	1.56977	0.512859	1.47229	1.36579	0.257228	9.67939
33	sp|P00734|THRB_HUMAN	THRB	0.0696943	0.0824367	0.141233	0.0206616	0.0153649	0.016581	0.0278331	0.0338639	0.0244209	0.0977881	0.0175358	0.0287059	0.0381602	0.00277444	0.00478164	33	sp|P00734|THRB_HUMAN	THRB	0.0436034	0.0645998	0.112648	0.000842769	0.00139833	0.000704276	0.0171292	0.021597	0.0175458	0.0736169	0.000981791	0.0187573	0.0353943	0.000367318	0.00246804		33	sp|P00734|THRB_HUMAN	THRB	0.533087	0.408968	0.670653	0.0366689	0.0599877	0.00317792	3.10696	2.27218	0.00589281	0.537569
34	sp|P02751|FINC_HUMAN	FINC	0.0365236	0.0329645	0.0606443	1.68648e-05	0.000201978	1.15041e-05	0.00896412	0.0214936	0.00861871	0.0433774	7.67822e-05	0.0130255	0.015059	0.000108456	0.00733567	34	sp|P02751|FINC_HUMAN	FINC	0.0342416	0.0328343	0.0301465	6.35942e-06	0.000254499	2.88544e-05	0.00696163	0.0118637	0.00484064	0.0324075	9.65708e-05	0.00788865	0.00208063	0.000137231	0.00360212		34	sp|P02751|FINC_HUMAN	FINC	0.365064	0.162583	0.728114	0.0116811	0.0303633	0.257287	0.680149	0.946446	3.00813	0.418587
35	sp|P00738|HPT_HUMAN	HPT	0.0179913	0.0127723	0.0150967	0.00321946	0.00228692	0.00178239	0.00649762	0.00384393	0.00216558	0.0152868	0.00242959	0.00416904	0.00261466	0.000729079	0.00218424	35	sp|P00738|HPT_HUMAN	HPT	0.019402	0.0159431	0.0161267	0.00374708	0.00248411	0.00176476	0.0062406	0.00412706	0.00199566	0.0171573	0.00266532	0.00412111	0.00194613	0.00100351	0.00212248		35	sp|P00738|HPT_HUMAN	HPT	0.136962	0.0845836	0.0648907	0.201043	0.333357	0.00666145	0.433429	0.391167	0	0.0954789
36	sp|P00739|HPTR_HUMAN	HPTR	0.0454868	0.0442195	0.0383529	0.00476462	0.0031388	0.00362411	0.00329806	0.00281744	0.00233734	0.0426864	0.00384251	0.00281761	0.00380605	0.000834623	0.000480358	36	sp|P00739|HPTR_HUMAN	HPTR	0.0450777	0.0459397	0.0426003	0.00542085	0.00333938	0.00310791	0.00295639	0.00243317	0.00184326	0.0445393	0.00395604	0.00241094	0.0017336	0.00127383	0.000556895		36	sp|P00739|HPTR_HUMAN	HPTR	0.204134	0.204658	0.2463	0.125639	0.0721528	0	0.0637146	0.0830146	0	0.218364
37	sp|P01857|IGHG1_HUMAN	IGHG1	0.222392	0.149552	0.323187	0.0245604	0.014328	0.0213206	0.0273961	0.0217185	0.0292391	0.23171	0.0200697	0.0261179	0.0871919	0.00522964	0.00391983	37	sp|P01857|IGHG1_HUMAN	IGHG1	0.207599	0.167964	0.306724	0.0303912	0.0184914	0.019003	0.0476172	0.037827	0.0418775	0.227429	0.0226285	0.0424406	0.071474	0.00672752	0.00491933		37	sp|P01857|IGHG1_HUMAN	IGHG1	1.45593	0.820656	1.43213	1.05461	1.32449	0.347832	0.134977	0.290543	0.0394664	1.23624
38	sp|P01834|IGKC_HUMAN	IGKC	1.53881	1.33701	2.24214	0.049169	0.0494717	0.0475041	0.0708297	0.0807325	0.068925	1.70599	0.0487149	0.0734957	0.475156	0.0010595	0.00633914	38	sp|P01834|IGKC_HUMAN	IGKC	0.96166	0.795128	1.59809	0.0449569	0.0429399	0.0384761	0.0617198	0.0717754	0.0576956	1.11829	0.0421243	0.0637303	0.42378	0.0033165	0.00725198		38	sp|P01834|IGKC_HUMAN	IGKC	14.6938	10.2912	14.8355	2.65279	6.07942	3.95483	1.56144	4.01669	0.89728	13.2735
39	sp|Q14624|ITIH4_HUMAN	ITIH4	0.00538499	0.00249817	0.00436705	0.000249149	0.000217642	8.52441e-05	0.00277515	0.00282488	0.00243055	0.0040834	0.000184012	0.00267686	0.00146416	8.69738e-05	0.000214756	39	sp|Q14624|ITIH4_HUMAN	ITIH4	0.00322678	0.00240118	0.00329206	0.000218202	0.000194242	9.14799e-05	0.00243044	0.0019875	0.00175325	0.00297334	0.000167975	0.00205706	0.000496577	6.73211e-05	0.000343915		39	sp|Q14624|ITIH4_HUMAN	ITIH4	0.0179529	0.00564566	0.00975336	0.00895592	0.0191226	0	0.049105	0.0845188	0	0.0111173
40	sp|P04180|LCAT_HUMAN	LCAT	0.00256829	0.00267414	0.00339334	0.00683715	0.00334355	0.00543264	0.00169663	0.00164242	0.00103663	0.00287859	0.00520445	0.00145856	0.000448921	0.00175795	0.00036641	40	sp|P04180|LCAT_HUMAN	LCAT	0.00116656	0.00174407	0.00206121	0.00738922	0.00320251	0.00518808	0.000744925	0.000739737	0.000709701	0.00165728	0.00525994	0.000731455	0.000453597	0.00209428	1.90164e-05		40	sp|P04180|LCAT_HUMAN	LCAT	0.00587354	0.00454199	0.00733975	0.00155531	0.00191331	0	0	0	0.00230109	0.00591843
41	sp|P08519|APOA_HUMAN	APO(a)	0.000256636	0.000256449	0.00101392	0.000187038	0.000112414	0.000520564	0.000964733	0.000931739	0.000713675	0.000509002	0.000273339	0.000870049	0.000437272	0.00021733	0.000136425	41	sp|P08519|APOA_HUMAN	APO(a)	4.61956e-05	4.45189e-05	0.000149583	2.82164e-05	8.92503e-06	0.000111193	3.20544e-05	1.21261e-05	2.04516e-05	8.00992e-05	4.94447e-05	2.1544e-05	6.01807e-05	5.43383e-05	1.0009e-05		41	sp|P08519|APOA_HUMAN	APO(a)	0.00303766	0.00244891	0.0181166	0.0530467	0.0234536	0.037975	0.000633774	0.000179011	0	0.00786772
42	sp|Q9UHG3|PCYOX_HUMAN	PYCOX	0.00370548	0.00497967	0.00302899	0.00366507	0.00310582	0.00313736	0.00355107	0.00398019	0.00287894	0.00390471	0.00330275	0.00347007	0.000990486	0.000314177	0.000555075	42	sp|Q9UHG3|PCYOX_HUMAN	PYCOX	0.00292755	0.00389716	0.00265944	0.00451221	0.00433169	0.00333999	0.00379128	0.00425199	0.00279009	0.00316138	0.0040613	0.00361112	0.000651152	0.000631156	0.000747414		42	sp|Q9UHG3|PCYOX_HUMAN	PYCOX	0.0214636	0.0117016	0.00949788	0.0298528	0.0444665	0.00119571	0.0122837	0.019874	0	0.014221
43	sp|P00747|PLMN_HUMAN	PLMN	0.00448101	0.00333251	0.0071162	0.000579001	0.000621919	0.000872871	0.0563154	0.0557612	0.0300596	0.00497657	0.000691264	0.0473787	0.00193991	0.000158734	0.0150013	43	sp|P00747|PLMN_HUMAN	PLMN	0.00104089	0.0010525	0.00144486	1.39568e-05	0	0.000112465	0.000833474	0.000533628	0.000774127	0.00117942	4.21407e-05	0.000713743	0.00022995	6.13015e-05	0.000158781		43	sp|P00747|PLMN_HUMAN	PLMN	0.00668713	0.00273555	0.016447	0.0363073	0.0205848	1.2231	0.0175183	0.0170609	0.114039	0.00862322
44	sp|P55058|PLTP_HUMAN	PLTP	0.0252261	0.0289387	0.0259553	0.00898064	0.00919199	0.0100589	0.00562419	0.00493234	0.00545805	0.0267067	0.0094105	0.00533819	0.00196702	0.000571358	0.000361166	44	sp|P55058|PLTP_HUMAN	PLTP	0.0235028	0.0280529	0.0226939	0.00990162	0.00972898	0.00805822	0.00473948	0.00420666	0.00445761	0.0247499	0.00922961	0.00446792	0.00288894	0.00101812	0.000266561		44	sp|P55058|PLTP_HUMAN	PLTP	0.142175	0.172584	0.151438	0.704402	0.491418	1.00558	0.325869	0.258238	0.202372	0.155399
45	sp|P27169|PON1_HUMAN	PON1	0.885626	0.944151	0.880966	0.698126	0.518333	0.820944	0.187397	0.194188	0.215113	0.903581	0.679134	0.1989	0.0352119	0.152197	0.0144463	45	sp|P27169|PON1_HUMAN	PON1	0.628779	0.712543	0.685587	0.795564	0.583241	0.784849	0.276829	0.286965	0.255892	0.675636	0.721218	0.273229	0.0427595	0.119612	0.0158463		45	sp|P27169|PON1_HUMAN	PON1	2.71684	2.27405	2.00276	1.27098	1.58316	1.74386	0.604378	0.807918	0.687451	2.33121
46	sp|P02775|CXCL7_HUMAN	CXCL7	0.0151686	0.00494409	0.0243428	0.177802	0.104813	0.164059	0.0570113	0.0556364	0.051227	0.0148185	0.148891	0.0546249	0.0097041	0.038786	0.00302191	46	sp|P02775|CXCL7_HUMAN	CXCL7	9.62489e-05	0.000276558	0.000851686	0	4.96159e-05	5.15394e-05	0.000841643	8.41545e-05	0.000216644	0.000408164	3.37184e-05	0.000380814	0.00039454	2.92169e-05	0.000404551		46	sp|P02775|CXCL7_HUMAN	CXCL7	0.0130337	0.00205894	0.0170142	0.0927077	0.0973381	0.332371	0.0426748	0.0190561	0.0428175	0.0107023
47	sp|P35542|SAA4_HUMAN	SAA4	1.43242	1.40715	1.09434	1.76177	1.96033	1.84044	2.27814	2.57491	2.13879	1.3113	1.85418	2.33062	0.18832	0.0999898	0.222748	47	sp|P35542|SAA4_HUMAN	SAA4	1.6738	1.52311	1.54779	2.02209	1.8719	1.63489	2.25939	1.73589	1.87812	1.58157	1.84296	1.9578	0.0808247	0.195212	0.270692		47	sp|P35542|SAA4_HUMAN	SAA4	1.12636	0.919881	0.82208	1.28546	0.775469	0.54468	2.35996	1.13482	0.395756	0.956106
48	sp|P01009|A1AT_HUMAN	A1AT	0.0282	0.0316758	0.0420253	0.091354	0.0618049	0.0530867	0.0357144	0.0348546	0.019893	0.033967	0.0687485	0.030154	0.0071918	0.0200563	0.00889668	48	sp|P01009|A1AT_HUMAN	A1AT	0.0128335	0.0198252	0.0134932	0.0103219	0.0125414	0.00713664	0.00914505	0.0114934	0.002858	0.015384	0.01	0.00783214	0.00386032	0.00271675	0.00446489		48	sp|P01009|A1AT_HUMAN	A1AT	0.049227	0.034571	0.019898	0.105135	0.17037	0	0.0692626	0.0630792	0.00268119	0.0345653
49	sp|P02787|TRFE_HUMAN	TRFE	0.0118395	0.019896	0.0365178	0.0142587	0.0137271	0.0111117	0.0158444	0.0173156	0.0165462	0.0227511	0.0130325	0.0165687	0.0125845	0.00168459	0.000735883	49	sp|P02787|TRFE_HUMAN	TRFE	0.00168921	0.0104158	0.00155125	0.000450256	0.00322134	9.82056e-05	0.000693775	0.00362313	0.000386344	0.00455207	0.0012566	0.00156775	0.00507857	0.0017106	0.00178664		49	sp|P02787|TRFE_HUMAN	TRFE	0.00515021	0.0281825	0.00313676	0.0709317	0.190621	0.0113277	0.00503725	0.0249502	0	0.0121565
50	sp|P02766|TTHY_HUMAN	TTHY	0.0647387	0.0700507	0.0575557	0.0622692	0.0784555	0.0234614	0.0185325	0.0174257	0.0079993	0.064115	0.0547287	0.0146525	0.00627077	0.0282618	0.00578837	50	sp|P02766|TTHY_HUMAN	TTHY	0.0298475	0.0423412	0.0293477	0.0143006	0.0176686	0.00564521	0.00716733	0.00923311	0.00193028	0.0338455	0.0125381	0.00611024	0.00736176	0.00620242	0.00376443		50	sp|P02766|TTHY_HUMAN	TTHY	0.0959954	0.12997	0.109866	0.127572	0.0656894	0	0.0482976	0.0244576	0	0.111944
51	sp|P04004|VTNC_HUMAN	VTNC	0.174309	0.200944	0.247759	0.00494501	0.00710898	0.0025445	0.204183	0.257837	0.0832827	0.207671	0.00486616	0.181768	0.037184	0.00228326	0.0894102	51	sp|P04004|VTNC_HUMAN	VTNC	0.129365	0.135646	0.166651	0.00250843	0.00574036	0.0014802	0.141166	0.149394	0.0554567	0.143887	0.003243	0.115339	0.0199625	0.00222304	0.0520224		51	sp|P04004|VTNC_HUMAN	VTNC	2.09833	1.42358	1.3978	0.180424	0.481837	7.96048	15.3958	17.979	16.5844	1.6399
			100	100	100	100	100	100	100	100	100	100	100	100							100	100	100	100	100	100	100	100	100	100	100	100								100	100	100	100	100	100	100	100	100	100
[truncated: 23 more columns]
